# Supplementary material for: Adhesion Failures Determine the Pattern of Choroidal Neovascularization in the Eye: A Computer Simulation Study
Source: PLoS Comput Biol. 2012 May 3;8(5):e1002440. doi: 10.1371/journal.pcbi.1002440 (PMC3342931; doi:10.1371/journal.pcbi.1002440)
Supplement: Text S6 — CompuCell3D Code to Simulate Adhesion Scenario ID: 38. (ZIP) [file pcbi.1002440.s016.zip]

Archive with 6 entries (6 files):
- 902-JRB-28_JRR-40_JRP-16_LRB60_LRR300_r1.xml
- angio_growth_19112010_11_16_47.py
- angio_growth_plugins_19112010_11_16_47.py
- angio_growth_steppables_19112010_11_16_47.py
- SteadyStateDiffusionSolver.cpp
- 40x40-OuterRetina-BrM-CC.txt
