# Supplementary material for: Adhesion Failures Determine the Pattern of Choroidal Neovascularization in the Eye: A Computer Simulation Study
Source: PLoS Comput Biol. 2012 May 3;8(5):e1002440. doi: 10.1371/journal.pcbi.1002440 (PMC3342931; doi:10.1371/journal.pcbi.1002440)
Supplement: Text S6 — CompuCell3D Code to Simulate Adhesion Scenario ID: 38. (ZIP) [file pcbi.1002440.s016.zip › 902-JRB-28_JRR-40_JRP-16_LRB60_LRR300_r1.xml]

<!--
  1 voxel (side)= 3 um
  density of lattice ~ density of water
  400 MCS ~ 1 day
  This simulation is compatible with CC3D ver 3.4.2.
  To get correct Oxygen diffusion, adaptive secretion rates and boundary conditions, please use provide SteadyStateDiffusionSolver.cpp to compile CC3D.   
  -->

<CompuCell3D>
 <PythonScript>angio_growth_19112010_11_16_47.py</PythonScript>
   <Potts>
      <Dimensions x="40" y="40" z="35"/>
      <Steps>146000</Steps>
      <Flip2DimRatio>1</Flip2DimRatio>
      <Boundary_x>Periodic</Boundary_x>
      <Boundary_y>Periodic</Boundary_y>
      <Boundary_z>NoFlux</Boundary_z>
      <CellMotility>
         <MotilityParameters CellType="Tip" Motility="100"/>
         <MotilityParameters CellType="Stalk" Motility="100"/>
         <MotilityParameters CellType="Vascular" Motility="20"/>
         <MotilityParameters CellType="RPE" Motility="200"/>
         <MotilityParameters CellType="HRPE" Motility="200"/> 
	 <MotilityParameters CellType="POS" Motility="100"/>
	 <MotilityParameters CellType="PIS" Motility="100"/>
         <MotilityParameters CellType="Drusen" Motility="20"/>
      </CellMotility>
      <RandomSeed>498377</RandomSeed>
      <NeighborOrder>4</NeighborOrder>
   </Potts>


   <Plugin Name="CellType">
      <CellType TypeId="0" TypeName="Medium"/>
      <CellType TypeId="1" TypeName="RPE"/>
      <CellType TypeId="2" TypeName="HRPE"/>
      <CellType TypeId="3" TypeName="BrM"/>
      <CellType TypeId="4" TypeName="Drusen"/>
      <CellType TypeId="5" TypeName="Tip"/>
      <CellType TypeId="6" TypeName="Stalk"/>
      <CellType TypeId="7" TypeName="Vascular"/>
      <CellType TypeId="8" TypeName="POS"/>
      <CellType TypeId="9" TypeName="PIS"/>
      <CellType TypeId="10" TypeName="NonStick" Freeze=""/>
      

   </Plugin>
   <Plugin Name="NeighborTracker"/>
   <Plugin Name="Chemotaxis">
      <Algorithm>merks</Algorithm>
      <ChemicalField Name="VEGF1" Source="FlexibleDiffusionSolverFE">
         <ChemotaxisByType ChemotactTowards="Medium,RPE,HRPE,Drusen,BrM,POS,PIS,NonStick" Lambda="12000.0" Type="Tip"/>
      </ChemicalField>
      <ChemicalField Name="VEGF1" Source="FlexibleDiffusionSolverFE">
         <ChemotaxisByType ChemotactTowards="Medium,RPE,HRPE,Drusen,BrM,POS,PIS,NonStick" Lambda="12000.0" Type="Stalk"/>
      </ChemicalField>
      <ChemicalField Name="VEGF1" Source="FlexibleDiffusionSolverFE">
         <ChemotaxisByType ChemotactTowards="Medium,RPE,HRPE,Drusen,BrM,POS,PIS,NonStick" Lambda="5000.0" Type="Vascular"/>
      </ChemicalField>
      <ChemicalField Name="VEGF2" Source="FlexibleDiffusionSolverFE">
         <ChemotaxisByType ChemotactTowards="Medium,RPE,HRPE,Drusen,BrM,POS,PIS,NonStick" Lambda="2500.0" SaturationCoef="0.09" Type="Tip"/>
      </ChemicalField>
      <ChemicalField Name="VEGF2" Source="FlexibleDiffusionSolverFE">
         <ChemotaxisByType ChemotactTowards="Medium,RPE,HRPE,Drusen,BrM,POS,PIS,NonStick" Lambda="2500.0" SaturationCoef="0.09" Type="Stalk"/>
      </ChemicalField>
   </Plugin>
   <Plugin Name="CenterOfMass"/>
   <Plugin Name="Contact">
      <Energy Type1="Medium" Type2="Medium">0</Energy>
      
      <Energy Type1="RPE" Type2="Medium">3</Energy>
      <Energy Type1="RPE" Type2="RPE">-40</Energy>
      
      <Energy Type1="HRPE" Type2="Medium">3</Energy>
      <Energy Type1="HRPE" Type2="RPE">-40</Energy>
      <Energy Type1="HRPE" Type2="HRPE">-40</Energy>

      <Energy Type1="BrM" Type2="Medium">-1</Energy>
      <Energy Type1="BrM" Type2="BrM">-12</Energy>
      <Energy Type1="BrM" Type2="RPE">-28</Energy>
      <Energy Type1="BrM" Type2="HRPE">-28</Energy>
  
      <Energy Type1="Drusen" Type2="Medium">0</Energy>
      <Energy Type1="Drusen" Type2="Drusen">0</Energy>
      <Energy Type1="Drusen" Type2="RPE">0</Energy>
      <Energy Type1="Drusen" Type2="HRPE">0</Energy>
      <Energy Type1="Drusen" Type2="BrM">0</Energy>
      
      <Energy Type1="Tip" Type2="Medium">3</Energy>
      <Energy Type1="Tip" Type2="Tip">-20</Energy>
      <Energy Type1="Tip" Type2="RPE">-10</Energy>
      <Energy Type1="Tip" Type2="HRPE">-10</Energy>
      <Energy Type1="Tip" Type2="BrM">-10</Energy>
      <Energy Type1="Tip" Type2="Drusen">-10</Energy>

      <Energy Type1="Stalk" Type2="Medium">3</Energy>
      <Energy Type1="Stalk" Type2="Stalk">-20</Energy>
      <Energy Type1="Stalk" Type2="Tip">-20</Energy>
      <Energy Type1="Stalk" Type2="RPE">-10</Energy>
      <Energy Type1="Stalk" Type2="HRPE">-10</Energy>
      <Energy Type1="Stalk" Type2="BrM">-10</Energy>
      <Energy Type1="Stalk" Type2="Drusen">-10</Energy>
      
      <Energy Type1="Vascular" Type2="Medium">3</Energy>
      <Energy Type1="Vascular" Type2="Vascular">-20</Energy>
      <Energy Type1="Vascular" Type2="Tip">-20</Energy>
      <Energy Type1="Vascular" Type2="Stalk">-20</Energy>
      <Energy Type1="Vascular" Type2="RPE">-10</Energy>
      <Energy Type1="Vascular" Type2="HRPE">-10</Energy>
      <Energy Type1="Vascular" Type2="BrM">-10</Energy>
      <Energy Type1="Vascular" Type2="Drusen">-10</Energy>
      
      <Energy Type1="POS" Type2="Medium">3</Energy>
      <Energy Type1="POS" Type2="POS">-16</Energy>
      <Energy Type1="POS" Type2="RPE">-16</Energy>
      <Energy Type1="POS" Type2="HRPE">-16</Energy>
      <Energy Type1="POS" Type2="BrM">0</Energy>
      <Energy Type1="POS" Type2="Drusen">0</Energy>
      <Energy Type1="POS" Type2="Tip">-5</Energy>
      <Energy Type1="POS" Type2="Stalk">-5</Energy>
      <Energy Type1="POS" Type2="Vascular">-5</Energy>

      <Energy Type1="PIS" Type2="Medium">3</Energy>
      <Energy Type1="PIS" Type2="PIS">-16</Energy>
      <Energy Type1="PIS" Type2="RPE">-16</Energy>
      <Energy Type1="PIS" Type2="HRPE">-16</Energy>
      <Energy Type1="PIS" Type2="BrM">0</Energy>
      <Energy Type1="PIS" Type2="Drusen">0</Energy>
      <Energy Type1="PIS" Type2="Tip">-5</Energy>
      <Energy Type1="PIS" Type2="Stalk">-5</Energy>
      <Energy Type1="PIS" Type2="Vascular">-5</Energy>
      <Energy Type1="PIS" Type2="POS">-15</Energy>

 
      <Energy Type1="NonStick" Type2="Medium">0</Energy>
      <Energy Type1="NonStick" Type2="NonStick">0</Energy>
      <Energy Type1="NonStick" Type2="RPE">25</Energy>
      <Energy Type1="NonStick" Type2="HRPE">25</Energy>
      <Energy Type1="NonStick" Type2="BrM">25</Energy>
      <Energy Type1="NonStick" Type2="Drusen">25</Energy>
      <Energy Type1="NonStick" Type2="Tip">25</Energy>
      <Energy Type1="NonStick" Type2="Stalk">25</Energy>
      <Energy Type1="NonStick" Type2="Vascular">25</Energy>
      <Energy Type1="NonStick" Type2="POS">25</Energy>
      <Energy Type1="NonStick" Type2="PIS">25</Energy>

      <NeighborOrder>4</NeighborOrder>
   </Plugin>
   <Plugin Name="VolumeLocalFlex"/>
   <Plugin Name="SurfaceLocalFlex"/>
   <Plugin Name="FocalPointPlasticity">
      <Parameters Type1="Vascular" Type2="BrM">
         <Lambda>200.0</Lambda>
         <ActivationEnergy>-100.0</ActivationEnergy>
         <TargetDistance>2.0</TargetDistance>
         <MaxDistance>4.0</MaxDistance>
         <MaxNumberOfJunctions>2</MaxNumberOfJunctions>
      </Parameters>
      <Parameters Type1="Vascular" Type2="Vascular">
         <Lambda>200.0</Lambda>
         <ActivationEnergy>-100.0</ActivationEnergy>
         <TargetDistance>4.0</TargetDistance>
         <MaxDistance>8.0</MaxDistance>
         <MaxNumberOfJunctions>3</MaxNumberOfJunctions>
      </Parameters>
      <Parameters Type1="RPE" Type2="RPE">
         <Lambda>300</Lambda>
         <ActivationEnergy>-100.0</ActivationEnergy>
         <TargetDistance>4.2</TargetDistance>
         <MaxDistance>8.0</MaxDistance>
         <MaxNumberOfJunctions>6</MaxNumberOfJunctions>
      </Parameters>
      <Parameters Type1="RPE" Type2="HRPE">
         <Lambda>300</Lambda>
         <ActivationEnergy>-100.0</ActivationEnergy>
         <TargetDistance>4.2</TargetDistance>
         <MaxDistance>8.0</MaxDistance>
         <MaxNumberOfJunctions>3</MaxNumberOfJunctions>
      </Parameters>
      <Parameters Type1="HRPE" Type2="HRPE">
         <Lambda>300</Lambda>
         <ActivationEnergy>-100.0</ActivationEnergy>
         <TargetDistance>4.2</TargetDistance>
         <MaxDistance>8.0</MaxDistance>
         <MaxNumberOfJunctions>6</MaxNumberOfJunctions>
      </Parameters>
      <Parameters Type1="RPE" Type2="BrM">
         <Lambda>60</Lambda>
         <ActivationEnergy>100.0</ActivationEnergy>
         <TargetDistance>3.5</TargetDistance>
         <MaxDistance>7.0</MaxDistance>
         <MaxNumberOfJunctions>6</MaxNumberOfJunctions>
      </Parameters>
      <Parameters Type1="HRPE" Type2="BrM">
         <Lambda>60</Lambda>
         <ActivationEnergy>100.0</ActivationEnergy>
         <TargetDistance>3.5</TargetDistance>
         <MaxDistance>7.0</MaxDistance>
         <MaxNumberOfJunctions>6</MaxNumberOfJunctions>
      </Parameters>
      <Parameters Type1="Vascular" Type2="Tip">
         <Lambda>50.0</Lambda>
         <ActivationEnergy>-5.0</ActivationEnergy>
         <TargetDistance>3.5</TargetDistance>
         <MaxDistance>7.0</MaxDistance>
         <MaxNumberOfJunctions>2</MaxNumberOfJunctions>
      </Parameters>

      <Parameters Type1="Stalk" Type2="Stalk">
         <Lambda>50.0</Lambda>
         <ActivationEnergy>400.0</ActivationEnergy>
         <TargetDistance>4.5</TargetDistance>
         <MaxDistance>9.0</MaxDistance>
         <MaxNumberOfJunctions>2</MaxNumberOfJunctions>
      </Parameters>
      <Parameters Type1="Stalk" Type2="Tip">
         <Lambda>50.0</Lambda>
         <ActivationEnergy>200.0</ActivationEnergy>
         <TargetDistance>4.5</TargetDistance>
         <MaxDistance>9.0</MaxDistance>
         <MaxNumberOfJunctions>1</MaxNumberOfJunctions>
      </Parameters>
      <Parameters Type1="Stalk" Type2="Vascular">
         <Lambda>150.0</Lambda>
         <ActivationEnergy>100.0</ActivationEnergy>
         <TargetDistance>4.0</TargetDistance>
         <MaxDistance>8.0</MaxDistance>
         <MaxNumberOfJunctions>2</MaxNumberOfJunctions>
      </Parameters>
      <Parameters Type1="Stalk" Type2="BrM">
         <Lambda>25.0</Lambda>
         <ActivationEnergy>-5.0</ActivationEnergy>
         <TargetDistance>2.5</TargetDistance>
         <MaxDistance>5.0</MaxDistance>
         <MaxNumberOfJunctions>2</MaxNumberOfJunctions>
      </Parameters>
      <Parameters Type1="Tip" Type2="BrM">
         <Lambda>25.0</Lambda>
         <ActivationEnergy>-5.0</ActivationEnergy>
         <TargetDistance>2.5</TargetDistance>
         <MaxDistance>5.0</MaxDistance>
         <MaxNumberOfJunctions>2</MaxNumberOfJunctions>
      </Parameters>
    
      <Parameters Type1="POS" Type2="POS">
         <Lambda>20.0</Lambda>
         <ActivationEnergy>-100.0</ActivationEnergy>
         <TargetDistance>10.0</TargetDistance>
         <MaxDistance>20.0</MaxDistance>
         <MaxNumberOfJunctions>6</MaxNumberOfJunctions>
      </Parameters>
      <Parameters Type1="Drusen" Type2="BrM">
         <Lambda>30.0</Lambda>
         <ActivationEnergy>-100.0</ActivationEnergy>
         <TargetDistance>2.0</TargetDistance>
         <MaxDistance>4.0</MaxDistance>
         <MaxNumberOfJunctions>1</MaxNumberOfJunctions>
      </Parameters>
      <Parameters Type1="PIS" Type2="PIS">
         <Lambda>20.0</Lambda>
         <ActivationEnergy>-100.0</ActivationEnergy>
         <TargetDistance>8.0</TargetDistance>
         <MaxDistance>16.0</MaxDistance>
         <MaxNumberOfJunctions>6</MaxNumberOfJunctions>
      </Parameters>
      <NeighborOrder>1</NeighborOrder>
   </Plugin>

    <Plugin Name="ConnectivityGlobal">
   <Penalty Type="Tip">1000000</Penalty>
   <Penalty Type="Stalk">1000000</Penalty>
   <Penalty Type="Vascular">1000000</Penalty>
 </Plugin>

   <Steppable Type="PIFInitializer">
      <PIFName>40x40-OuterRetina-BrM-CC.txt</PIFName>
   </Steppable>

   <Steppable Type="UniformInitializer">
      
      <Region>
         <BoxMin x="18" y="12" z="2"/>
         <BoxMax x="21" y="15" z="4"/>
         <Gap>0</Gap>
         <Width>3</Width>
         <Types>Tip</Types>
      </Region>
      <Region>
         <BoxMin x="0" y="0" z="4"/>
         <BoxMax x="40" y="40" z="6"/>
         <Gap>0</Gap>
         <Width>1</Width>
         <Types>BrM</Types>
      </Region>
      <Region>
         <BoxMin x="0" y="0" z="34"/>
         <BoxMax x="40" y="40" z="35"/>
         <Gap>0</Gap>
         <Width>1</Width>
         <Types>NonStick</Types>
      </Region>

</Steppable>

<Steppable Type="SteadyStateDiffusionSolver" Frequency="1">
      <DiffusionField>
         <DiffusionData>
            <FieldName>Oxygen</FieldName>
            <DiffusionConstant>1.0</DiffusionConstant> <!--diffusion constant is rescaled in the stationary equation. see SteadyStateDiffusionSolver.cpp for parameter rescaling-->
             <DecayConstant>0.000000000005</DecayConstant> <!--oxygen does not decay but SteadyStateDiffusionSolver requires a non-zero decay constant -->
         </DiffusionData>
         <OxygenSecretion>
            <Parameters CellType="Vascular" Hb="0.0" Khem="0.0" alpha="0.0" beta="0.01" bf="4.0" delta="0.0616" n="1" pblood="80.0"/>
	    <Parameters CellType="Stalk" Hb="0.0" Khem="0.0" alpha="0.0" beta="0.01" bf="0.0" delta="0.0616" n="2" pblood="65.0"/>
         </OxygenSecretion>
	 <SecretionData>
            <Secretion Type="PIS">-0.43</Secretion>
         </SecretionData>
      </DiffusionField>
 </Steppable>


  
        <Steppable Type="FlexibleDiffusionSolverFE">
      <DiffusionField>
         <DiffusionData>
            <FieldName>VEGF1</FieldName>
            <ConcentrationFileName/>
            <DiffusionConstant>0.06</DiffusionConstant>
            <DecayConstant>0.06</DecayConstant>
            <DeltaT>1</DeltaT>
            <DeltaX>1.0</DeltaX>
            <DoNotDecayIn>Stalk</DoNotDecayIn>
	    <DoNotDecayIn>Tip</DoNotDecayIn>
            <DoNotDecayIn>Vascular</DoNotDecayIn>
         </DiffusionData>
         <SecretionData>
            <Secretion Type="Stalk">0.01</Secretion>
            <Secretion Type="Tip">0.01</Secretion>
            <Secretion Type="Vascular">0.01</Secretion>
         </SecretionData>
      </DiffusionField>
      <DiffusionField>
         <DiffusionData>
            <FieldName>MMP</FieldName>
            <ConcentrationFileName/>
            <DiffusionConstant>0.0003</DiffusionConstant>
            <DecayConstant>0.06</DecayConstant>
            <DeltaT>1</DeltaT>
            <DeltaX>1.0</DeltaX>
         </DiffusionData>
         <SecretionData>
            <Secretion Type="Tip">1.0</Secretion> 
         </SecretionData>
      </DiffusionField>

      <DiffusionField>
         <DiffusionData>
            <FieldName>VEGF2</FieldName>
            <DiffusionConstant>0.12</DiffusionConstant>
            <ExtraTimesPerMCS>12</ExtraTimesPerMCS>
            <DecayConstant>0.006</DecayConstant>
         </DiffusionData>
	 <SecretionData>
            <Secretion Type="HRPE">0.01</Secretion>
            <Secretion Type="RPE">0.005</Secretion>
	    <Uptake Type="Vascular"  MaxUptake="0.28" RelativeUptakeRate="0.28"/>
	    <Uptake Type="Stalk"  MaxUptake="0.56" RelativeUptakeRate="0.56"/>
	    <Uptake Type="Tip"  MaxUptake="0.56" RelativeUptakeRate="0.56"/>
         </SecretionData>

</DiffusionField> 
     


   </Steppable>

</CompuCell3D>
