# Supplementary material for: Adhesion Failures Determine the Pattern of Choroidal Neovascularization in the Eye: A Computer Simulation Study
Source: PLoS Comput Biol. 2012 May 3;8(5):e1002440. doi: 10.1371/journal.pcbi.1002440 (PMC3342931; doi:10.1371/journal.pcbi.1002440)
Supplement: Text S6 — CompuCell3D Code to Simulate Adhesion Scenario ID: 38. (ZIP) [file pcbi.1002440.s016.zip › angio_growth_19112010_11_16_47.py]

import sys
from os import environ
import string
sys.path.append(environ["PYTHON_MODULE_PATH"])

#

import CompuCellSetup

sim,simthread = CompuCellSetup.getCoreSimulationObjects()

#Create extra player fields here or add attributes

pyAttributeAdder,listAdder=CompuCellSetup.attachListToCells(sim)

CompuCellSetup.initializeSimulationObjects(sim,simthread)

#
##################
##########	PLUGINS
##################
#

import CompuCell

from angio_growth_plugins_19112010_11_16_47 import *

changeWatcherRegistry=CompuCellSetup.getChangeWatcherRegistry(sim)

stepperRegistry=CompuCellSetup.getStepperRegistry(sim)


mitPy=MitosisPyPlugin(sim,changeWatcherRegistry,stepperRegistry)
doublingVolumeDict = {6:64,5:64}
mitPy.setCellDoublingVolume(doublingVolumeDict)

#
##################
##########	STEPPABLES
##################
#


from PySteppables import SteppableRegistry
steppableRegistry=SteppableRegistry()

from angio_growth_steppables_19112010_11_16_47 import *
volumeParamSteppable=VolumeParamSteppable(sim,1)
steppableRegistry.registerSteppable(volumeParamSteppable)

#from angio_growth_steppables_19112010_11_16_47 import ExtraAttributeClock
#cell_attrib=ExtraAttributeClock(_simulator=sim,_frequency=1)
#steppableRegistry.registerSteppable(cell_attrib)


#
##################
##########	COMPUCELL3D LOOPS
##################
#

CompuCellSetup.mainLoop(sim,simthread,steppableRegistry)
