# Supplementary material for: Adhesion Failures Determine the Pattern of Choroidal Neovascularization in the Eye: A Computer Simulation Study
Source: PLoS Comput Biol. 2012 May 3;8(5):e1002440. doi: 10.1371/journal.pcbi.1002440 (PMC3342931; doi:10.1371/journal.pcbi.1002440)
Supplement: Text S6 — CompuCell3D Code to Simulate Adhesion Scenario ID: 38. (ZIP) [file pcbi.1002440.s016.zip › 40x40-OuterRetina-BrM-CC.txt]

21	Vascular	0	0	12	12	2	2
21	Vascular	0	0	12	12	3	3
21	Vascular	0	0	12	12	4	4
21	Vascular	0	0	12	12	5	5
21	Vascular	0	0	13	13	2	2
21	Vascular	0	0	13	13	3	3
21	Vascular	0	0	13	13	4	4
21	Vascular	0	0	13	13	5	5
21	Vascular	0	0	14	14	2	2
21	Vascular	0	0	14	14	3	3
21	Vascular	0	0	14	14	4	4
21	Vascular	0	0	14	14	5	5
21	Vascular	0	0	15	15	2	2
21	Vascular	0	0	15	15	3	3
21	Vascular	0	0	15	15	4	4
21	Vascular	0	0	15	15	5	5
31	Vascular	0	0	28	28	2	2
31	Vascular	0	0	28	28	3	3
31	Vascular	0	0	28	28	4	4
31	Vascular	0	0	28	28	5	5
31	Vascular	0	0	29	29	2	2
31	Vascular	0	0	29	29	3	3
31	Vascular	0	0	29	29	4	4
31	Vascular	0	0	29	29	5	5
31	Vascular	0	0	30	30	2	2
31	Vascular	0	0	30	30	3	3
31	Vascular	0	0	30	30	4	4
31	Vascular	0	0	30	30	5	5
31	Vascular	0	0	31	31	2	2
31	Vascular	0	0	31	31	3	3
31	Vascular	0	0	31	31	4	4
31	Vascular	0	0	31	31	5	5
21	Vascular	1	1	12	12	2	2
21	Vascular	1	1	12	12	3	3
21	Vascular	1	1	12	12	4	4
21	Vascular	1	1	12	12	5	5
21	Vascular	1	1	13	13	2	2
21	Vascular	1	1	13	13	3	3
21	Vascular	1	1	13	13	4	4
21	Vascular	1	1	13	13	5	5
21	Vascular	1	1	14	14	2	2
21	Vascular	1	1	14	14	3	3
21	Vascular	1	1	14	14	4	4
21	Vascular	1	1	14	14	5	5
21	Vascular	1	1	15	15	2	2
21	Vascular	1	1	15	15	3	3
21	Vascular	1	1	15	15	4	4
21	Vascular	1	1	15	15	5	5
31	Vascular	1	1	28	28	2	2
31	Vascular	1	1	28	28	3	3
31	Vascular	1	1	28	28	4	4
31	Vascular	1	1	28	28	5	5
31	Vascular	1	1	29	29	2	2
31	Vascular	1	1	29	29	3	3
31	Vascular	1	1	29	29	4	4
31	Vascular	1	1	29	29	5	5
31	Vascular	1	1	30	30	2	2
31	Vascular	1	1	30	30	3	3
31	Vascular	1	1	30	30	4	4
31	Vascular	1	1	30	30	5	5
31	Vascular	1	1	31	31	2	2
31	Vascular	1	1	31	31	3	3
31	Vascular	1	1	31	31	4	4
31	Vascular	1	1	31	31	5	5
21	Vascular	2	2	12	12	2	2
21	Vascular	2	2	12	12	3	3
21	Vascular	2	2	12	12	4	4
21	Vascular	2	2	12	12	5	5
21	Vascular	2	2	13	13	2	2
21	Vascular	2	2	13	13	3	3
21	Vascular	2	2	13	13	4	4
21	Vascular	2	2	13	13	5	5
21	Vascular	2	2	14	14	2	2
21	Vascular	2	2	14	14	3	3
21	Vascular	2	2	14	14	4	4
21	Vascular	2	2	14	14	5	5
21	Vascular	2	2	15	15	2	2
21	Vascular	2	2	15	15	3	3
21	Vascular	2	2	15	15	4	4
21	Vascular	2	2	15	15	5	5
31	Vascular	2	2	28	28	2	2
31	Vascular	2	2	28	28	3	3
31	Vascular	2	2	28	28	4	4
31	Vascular	2	2	28	28	5	5
31	Vascular	2	2	29	29	2	2
31	Vascular	2	2	29	29	3	3
31	Vascular	2	2	29	29	4	4
31	Vascular	2	2	29	29	5	5
31	Vascular	2	2	30	30	2	2
31	Vascular	2	2	30	30	3	3
31	Vascular	2	2	30	30	4	4
31	Vascular	2	2	30	30	5	5
31	Vascular	2	2	31	31	2	2
31	Vascular	2	2	31	31	3	3
31	Vascular	2	2	31	31	4	4
31	Vascular	2	2	31	31	5	5
21	Vascular	3	3	12	12	2	2
21	Vascular	3	3	12	12	3	3
21	Vascular	3	3	12	12	4	4
21	Vascular	3	3	12	12	5	5
21	Vascular	3	3	13	13	2	2
21	Vascular	3	3	13	13	3	3
21	Vascular	3	3	13	13	4	4
21	Vascular	3	3	13	13	5	5
21	Vascular	3	3	14	14	2	2
21	Vascular	3	3	14	14	3	3
21	Vascular	3	3	14	14	4	4
21	Vascular	3	3	14	14	5	5
21	Vascular	3	3	15	15	2	2
21	Vascular	3	3	15	15	3	3
21	Vascular	3	3	15	15	4	4
21	Vascular	3	3	15	15	5	5
31	Vascular	3	3	28	28	2	2
31	Vascular	3	3	28	28	3	3
31	Vascular	3	3	28	28	4	4
31	Vascular	3	3	28	28	5	5
31	Vascular	3	3	29	29	2	2
31	Vascular	3	3	29	29	3	3
31	Vascular	3	3	29	29	4	4
31	Vascular	3	3	29	29	5	5
31	Vascular	3	3	30	30	2	2
31	Vascular	3	3	30	30	3	3
31	Vascular	3	3	30	30	4	4
31	Vascular	3	3	30	30	5	5
31	Vascular	3	3	31	31	2	2
31	Vascular	3	3	31	31	3	3
31	Vascular	3	3	31	31	4	4
31	Vascular	3	3	31	31	5	5
22	Vascular	4	4	12	12	2	2
22	Vascular	4	4	12	12	3	3
22	Vascular	4	4	12	12	4	4
22	Vascular	4	4	12	12	5	5
22	Vascular	4	4	13	13	2	2
22	Vascular	4	4	13	13	3	3
22	Vascular	4	4	13	13	4	4
22	Vascular	4	4	13	13	5	5
22	Vascular	4	4	14	14	2	2
22	Vascular	4	4	14	14	3	3
22	Vascular	4	4	14	14	4	4
22	Vascular	4	4	14	14	5	5
22	Vascular	4	4	15	15	2	2
22	Vascular	4	4	15	15	3	3
22	Vascular	4	4	15	15	4	4
22	Vascular	4	4	15	15	5	5
32	Vascular	4	4	28	28	2	2
32	Vascular	4	4	28	28	3	3
32	Vascular	4	4	28	28	4	4
32	Vascular	4	4	28	28	5	5
32	Vascular	4	4	29	29	2	2
32	Vascular	4	4	29	29	3	3
32	Vascular	4	4	29	29	4	4
32	Vascular	4	4	29	29	5	5
32	Vascular	4	4	30	30	2	2
32	Vascular	4	4	30	30	3	3
32	Vascular	4	4	30	30	4	4
32	Vascular	4	4	30	30	5	5
32	Vascular	4	4	31	31	2	2
32	Vascular	4	4	31	31	3	3
32	Vascular	4	4	31	31	4	4
32	Vascular	4	4	31	31	5	5
22	Vascular	5	5	12	12	2	2
22	Vascular	5	5	12	12	3	3
22	Vascular	5	5	12	12	4	4
22	Vascular	5	5	12	12	5	5
22	Vascular	5	5	13	13	2	2
22	Vascular	5	5	13	13	3	3
22	Vascular	5	5	13	13	4	4
22	Vascular	5	5	13	13	5	5
22	Vascular	5	5	14	14	2	2
22	Vascular	5	5	14	14	3	3
22	Vascular	5	5	14	14	4	4
22	Vascular	5	5	14	14	5	5
22	Vascular	5	5	15	15	2	2
22	Vascular	5	5	15	15	3	3
22	Vascular	5	5	15	15	4	4
22	Vascular	5	5	15	15	5	5
32	Vascular	5	5	28	28	2	2
32	Vascular	5	5	28	28	3	3
32	Vascular	5	5	28	28	4	4
32	Vascular	5	5	28	28	5	5
32	Vascular	5	5	29	29	2	2
32	Vascular	5	5	29	29	3	3
32	Vascular	5	5	29	29	4	4
32	Vascular	5	5	29	29	5	5
32	Vascular	5	5	30	30	2	2
32	Vascular	5	5	30	30	3	3
32	Vascular	5	5	30	30	4	4
32	Vascular	5	5	30	30	5	5
32	Vascular	5	5	31	31	2	2
32	Vascular	5	5	31	31	3	3
32	Vascular	5	5	31	31	4	4
32	Vascular	5	5	31	31	5	5
22	Vascular	6	6	12	12	2	2
22	Vascular	6	6	12	12	3	3
22	Vascular	6	6	12	12	4	4
22	Vascular	6	6	12	12	5	5
22	Vascular	6	6	13	13	2	2
22	Vascular	6	6	13	13	3	3
22	Vascular	6	6	13	13	4	4
22	Vascular	6	6	13	13	5	5
22	Vascular	6	6	14	14	2	2
22	Vascular	6	6	14	14	3	3
22	Vascular	6	6	14	14	4	4
22	Vascular	6	6	14	14	5	5
22	Vascular	6	6	15	15	2	2
22	Vascular	6	6	15	15	3	3
22	Vascular	6	6	15	15	4	4
22	Vascular	6	6	15	15	5	5
32	Vascular	6	6	28	28	2	2
32	Vascular	6	6	28	28	3	3
32	Vascular	6	6	28	28	4	4
32	Vascular	6	6	28	28	5	5
32	Vascular	6	6	29	29	2	2
32	Vascular	6	6	29	29	3	3
32	Vascular	6	6	29	29	4	4
32	Vascular	6	6	29	29	5	5
32	Vascular	6	6	30	30	2	2
32	Vascular	6	6	30	30	3	3
32	Vascular	6	6	30	30	4	4
32	Vascular	6	6	30	30	5	5
32	Vascular	6	6	31	31	2	2
32	Vascular	6	6	31	31	3	3
32	Vascular	6	6	31	31	4	4
32	Vascular	6	6	31	31	5	5
22	Vascular	7	7	12	12	2	2
22	Vascular	7	7	12	12	3	3
22	Vascular	7	7	12	12	4	4
22	Vascular	7	7	12	12	5	5
22	Vascular	7	7	13	13	2	2
22	Vascular	7	7	13	13	3	3
22	Vascular	7	7	13	13	4	4
22	Vascular	7	7	13	13	5	5
22	Vascular	7	7	14	14	2	2
22	Vascular	7	7	14	14	3	3
22	Vascular	7	7	14	14	4	4
22	Vascular	7	7	14	14	5	5
22	Vascular	7	7	15	15	2	2
22	Vascular	7	7	15	15	3	3
22	Vascular	7	7	15	15	4	4
22	Vascular	7	7	15	15	5	5
32	Vascular	7	7	28	28	2	2
32	Vascular	7	7	28	28	3	3
32	Vascular	7	7	28	28	4	4
32	Vascular	7	7	28	28	5	5
32	Vascular	7	7	29	29	2	2
32	Vascular	7	7	29	29	3	3
32	Vascular	7	7	29	29	4	4
32	Vascular	7	7	29	29	5	5
32	Vascular	7	7	30	30	2	2
32	Vascular	7	7	30	30	3	3
32	Vascular	7	7	30	30	4	4
32	Vascular	7	7	30	30	5	5
32	Vascular	7	7	31	31	2	2
32	Vascular	7	7	31	31	3	3
32	Vascular	7	7	31	31	4	4
32	Vascular	7	7	31	31	5	5
23	Vascular	8	8	12	12	2	2
23	Vascular	8	8	12	12	3	3
23	Vascular	8	8	12	12	4	4
23	Vascular	8	8	12	12	5	5
23	Vascular	8	8	13	13	2	2
23	Vascular	8	8	13	13	3	3
23	Vascular	8	8	13	13	4	4
23	Vascular	8	8	13	13	5	5
23	Vascular	8	8	14	14	2	2
23	Vascular	8	8	14	14	3	3
23	Vascular	8	8	14	14	4	4
23	Vascular	8	8	14	14	5	5
23	Vascular	8	8	15	15	2	2
23	Vascular	8	8	15	15	3	3
23	Vascular	8	8	15	15	4	4
23	Vascular	8	8	15	15	5	5
33	Vascular	8	8	28	28	2	2
33	Vascular	8	8	28	28	3	3
33	Vascular	8	8	28	28	4	4
33	Vascular	8	8	28	28	5	5
33	Vascular	8	8	29	29	2	2
33	Vascular	8	8	29	29	3	3
33	Vascular	8	8	29	29	4	4
33	Vascular	8	8	29	29	5	5
33	Vascular	8	8	30	30	2	2
33	Vascular	8	8	30	30	3	3
33	Vascular	8	8	30	30	4	4
33	Vascular	8	8	30	30	5	5
33	Vascular	8	8	31	31	2	2
33	Vascular	8	8	31	31	3	3
33	Vascular	8	8	31	31	4	4
33	Vascular	8	8	31	31	5	5
23	Vascular	9	9	12	12	2	2
23	Vascular	9	9	12	12	3	3
23	Vascular	9	9	12	12	4	4
23	Vascular	9	9	12	12	5	5
23	Vascular	9	9	13	13	2	2
23	Vascular	9	9	13	13	3	3
23	Vascular	9	9	13	13	4	4
23	Vascular	9	9	13	13	5	5
23	Vascular	9	9	14	14	2	2
23	Vascular	9	9	14	14	3	3
23	Vascular	9	9	14	14	4	4
23	Vascular	9	9	14	14	5	5
23	Vascular	9	9	15	15	2	2
23	Vascular	9	9	15	15	3	3
23	Vascular	9	9	15	15	4	4
23	Vascular	9	9	15	15	5	5
33	Vascular	9	9	28	28	2	2
33	Vascular	9	9	28	28	3	3
33	Vascular	9	9	28	28	4	4
33	Vascular	9	9	28	28	5	5
33	Vascular	9	9	29	29	2	2
33	Vascular	9	9	29	29	3	3
33	Vascular	9	9	29	29	4	4
33	Vascular	9	9	29	29	5	5
33	Vascular	9	9	30	30	2	2
33	Vascular	9	9	30	30	3	3
33	Vascular	9	9	30	30	4	4
33	Vascular	9	9	30	30	5	5
33	Vascular	9	9	31	31	2	2
33	Vascular	9	9	31	31	3	3
33	Vascular	9	9	31	31	4	4
33	Vascular	9	9	31	31	5	5
1	Vascular	10	10	0	0	2	2
1	Vascular	10	10	0	0	3	3
1	Vascular	10	10	0	0	4	4
1	Vascular	10	10	0	0	5	5
1	Vascular	10	10	1	1	2	2
1	Vascular	10	10	1	1	3	3
1	Vascular	10	10	1	1	4	4
1	Vascular	10	10	1	1	5	5
1	Vascular	10	10	2	2	2	2
1	Vascular	10	10	2	2	3	3
1	Vascular	10	10	2	2	4	4
1	Vascular	10	10	2	2	5	5
1	Vascular	10	10	3	3	2	2
1	Vascular	10	10	3	3	3	3
1	Vascular	10	10	3	3	4	4
1	Vascular	10	10	3	3	5	5
2	Vascular	10	10	4	4	2	2
2	Vascular	10	10	4	4	3	3
2	Vascular	10	10	4	4	4	4
2	Vascular	10	10	4	4	5	5
2	Vascular	10	10	5	5	2	2
2	Vascular	10	10	5	5	3	3
2	Vascular	10	10	5	5	4	4
2	Vascular	10	10	5	5	5	5
2	Vascular	10	10	6	6	2	2
2	Vascular	10	10	6	6	3	3
2	Vascular	10	10	6	6	4	4
2	Vascular	10	10	6	6	5	5
2	Vascular	10	10	7	7	2	2
2	Vascular	10	10	7	7	3	3
2	Vascular	10	10	7	7	4	4
2	Vascular	10	10	7	7	5	5
3	Vascular	10	10	8	8	2	2
3	Vascular	10	10	8	8	3	3
3	Vascular	10	10	8	8	4	4
3	Vascular	10	10	8	8	5	5
3	Vascular	10	10	9	9	2	2
3	Vascular	10	10	9	9	3	3
3	Vascular	10	10	9	9	4	4
3	Vascular	10	10	9	9	5	5
3	Vascular	10	10	10	10	2	2
3	Vascular	10	10	10	10	3	3
3	Vascular	10	10	10	10	4	4
3	Vascular	10	10	10	10	5	5
3	Vascular	10	10	11	11	2	2
3	Vascular	10	10	11	11	3	3
3	Vascular	10	10	11	11	4	4
3	Vascular	10	10	11	11	5	5
23	Vascular	10	10	12	12	2	2
23	Vascular	10	10	12	12	3	3
23	Vascular	10	10	12	12	4	4
23	Vascular	10	10	12	12	5	5
23	Vascular	10	10	13	13	2	2
23	Vascular	10	10	13	13	3	3
23	Vascular	10	10	13	13	4	4
23	Vascular	10	10	13	13	5	5
23	Vascular	10	10	14	14	2	2
23	Vascular	10	10	14	14	3	3
23	Vascular	10	10	14	14	4	4
23	Vascular	10	10	14	14	5	5
23	Vascular	10	10	15	15	2	2
23	Vascular	10	10	15	15	3	3
23	Vascular	10	10	15	15	4	4
23	Vascular	10	10	15	15	5	5
5	Vascular	10	10	16	16	2	2
5	Vascular	10	10	16	16	3	3
5	Vascular	10	10	16	16	4	4
5	Vascular	10	10	16	16	5	5
5	Vascular	10	10	17	17	2	2
5	Vascular	10	10	17	17	3	3
5	Vascular	10	10	17	17	4	4
5	Vascular	10	10	17	17	5	5
5	Vascular	10	10	18	18	2	2
5	Vascular	10	10	18	18	3	3
5	Vascular	10	10	18	18	4	4
5	Vascular	10	10	18	18	5	5
5	Vascular	10	10	19	19	2	2
5	Vascular	10	10	19	19	3	3
5	Vascular	10	10	19	19	4	4
5	Vascular	10	10	19	19	5	5
6	Vascular	10	10	20	20	2	2
6	Vascular	10	10	20	20	3	3
6	Vascular	10	10	20	20	4	4
6	Vascular	10	10	20	20	5	5
6	Vascular	10	10	21	21	2	2
6	Vascular	10	10	21	21	3	3
6	Vascular	10	10	21	21	4	4
6	Vascular	10	10	21	21	5	5
6	Vascular	10	10	22	22	2	2
6	Vascular	10	10	22	22	3	3
6	Vascular	10	10	22	22	4	4
6	Vascular	10	10	22	22	5	5
6	Vascular	10	10	23	23	2	2
6	Vascular	10	10	23	23	3	3
6	Vascular	10	10	23	23	4	4
6	Vascular	10	10	23	23	5	5
7	Vascular	10	10	24	24	2	2
7	Vascular	10	10	24	24	3	3
7	Vascular	10	10	24	24	4	4
7	Vascular	10	10	24	24	5	5
7	Vascular	10	10	25	25	2	2
7	Vascular	10	10	25	25	3	3
7	Vascular	10	10	25	25	4	4
7	Vascular	10	10	25	25	5	5
7	Vascular	10	10	26	26	2	2
7	Vascular	10	10	26	26	3	3
7	Vascular	10	10	26	26	4	4
7	Vascular	10	10	26	26	5	5
7	Vascular	10	10	27	27	2	2
7	Vascular	10	10	27	27	3	3
7	Vascular	10	10	27	27	4	4
7	Vascular	10	10	27	27	5	5
33	Vascular	10	10	28	28	2	2
33	Vascular	10	10	28	28	3	3
33	Vascular	10	10	28	28	4	4
33	Vascular	10	10	28	28	5	5
33	Vascular	10	10	29	29	2	2
33	Vascular	10	10	29	29	3	3
33	Vascular	10	10	29	29	4	4
33	Vascular	10	10	29	29	5	5
33	Vascular	10	10	30	30	2	2
33	Vascular	10	10	30	30	3	3
33	Vascular	10	10	30	30	4	4
33	Vascular	10	10	30	30	5	5
33	Vascular	10	10	31	31	2	2
33	Vascular	10	10	31	31	3	3
33	Vascular	10	10	31	31	4	4
33	Vascular	10	10	31	31	5	5
9	Vascular	10	10	32	32	2	2
9	Vascular	10	10	32	32	3	3
9	Vascular	10	10	32	32	4	4
9	Vascular	10	10	32	32	5	5
9	Vascular	10	10	33	33	2	2
9	Vascular	10	10	33	33	3	3
9	Vascular	10	10	33	33	4	4
9	Vascular	10	10	33	33	5	5
9	Vascular	10	10	34	34	2	2
9	Vascular	10	10	34	34	3	3
9	Vascular	10	10	34	34	4	4
9	Vascular	10	10	34	34	5	5
9	Vascular	10	10	35	35	2	2
9	Vascular	10	10	35	35	3	3
9	Vascular	10	10	35	35	4	4
9	Vascular	10	10	35	35	5	5
10	Vascular	10	10	36	36	2	2
10	Vascular	10	10	36	36	3	3
10	Vascular	10	10	36	36	4	4
10	Vascular	10	10	36	36	5	5
10	Vascular	10	10	37	37	2	2
10	Vascular	10	10	37	37	3	3
10	Vascular	10	10	37	37	4	4
10	Vascular	10	10	37	37	5	5
10	Vascular	10	10	38	38	2	2
10	Vascular	10	10	38	38	3	3
10	Vascular	10	10	38	38	4	4
10	Vascular	10	10	38	38	5	5
10	Vascular	10	10	39	39	2	2
10	Vascular	10	10	39	39	3	3
10	Vascular	10	10	39	39	4	4
10	Vascular	10	10	39	39	5	5
1	Vascular	11	11	0	0	2	2
1	Vascular	11	11	0	0	3	3
1	Vascular	11	11	0	0	4	4
1	Vascular	11	11	0	0	5	5
1	Vascular	11	11	1	1	2	2
1	Vascular	11	11	1	1	3	3
1	Vascular	11	11	1	1	4	4
1	Vascular	11	11	1	1	5	5
1	Vascular	11	11	2	2	2	2
1	Vascular	11	11	2	2	3	3
1	Vascular	11	11	2	2	4	4
1	Vascular	11	11	2	2	5	5
1	Vascular	11	11	3	3	2	2
1	Vascular	11	11	3	3	3	3
1	Vascular	11	11	3	3	4	4
1	Vascular	11	11	3	3	5	5
2	Vascular	11	11	4	4	2	2
2	Vascular	11	11	4	4	3	3
2	Vascular	11	11	4	4	4	4
2	Vascular	11	11	4	4	5	5
2	Vascular	11	11	5	5	2	2
2	Vascular	11	11	5	5	3	3
2	Vascular	11	11	5	5	4	4
2	Vascular	11	11	5	5	5	5
2	Vascular	11	11	6	6	2	2
2	Vascular	11	11	6	6	3	3
2	Vascular	11	11	6	6	4	4
2	Vascular	11	11	6	6	5	5
2	Vascular	11	11	7	7	2	2
2	Vascular	11	11	7	7	3	3
2	Vascular	11	11	7	7	4	4
2	Vascular	11	11	7	7	5	5
3	Vascular	11	11	8	8	2	2
3	Vascular	11	11	8	8	3	3
3	Vascular	11	11	8	8	4	4
3	Vascular	11	11	8	8	5	5
3	Vascular	11	11	9	9	2	2
3	Vascular	11	11	9	9	3	3
3	Vascular	11	11	9	9	4	4
3	Vascular	11	11	9	9	5	5
3	Vascular	11	11	10	10	2	2
3	Vascular	11	11	10	10	3	3
3	Vascular	11	11	10	10	4	4
3	Vascular	11	11	10	10	5	5
3	Vascular	11	11	11	11	2	2
3	Vascular	11	11	11	11	3	3
3	Vascular	11	11	11	11	4	4
3	Vascular	11	11	11	11	5	5
23	Vascular	11	11	12	12	2	2
23	Vascular	11	11	12	12	3	3
23	Vascular	11	11	12	12	4	4
23	Vascular	11	11	12	12	5	5
23	Vascular	11	11	13	13	2	2
23	Vascular	11	11	13	13	3	3
23	Vascular	11	11	13	13	4	4
23	Vascular	11	11	13	13	5	5
23	Vascular	11	11	14	14	2	2
23	Vascular	11	11	14	14	3	3
23	Vascular	11	11	14	14	4	4
23	Vascular	11	11	14	14	5	5
23	Vascular	11	11	15	15	2	2
23	Vascular	11	11	15	15	3	3
23	Vascular	11	11	15	15	4	4
23	Vascular	11	11	15	15	5	5
5	Vascular	11	11	16	16	2	2
5	Vascular	11	11	16	16	3	3
5	Vascular	11	11	16	16	4	4
5	Vascular	11	11	16	16	5	5
5	Vascular	11	11	17	17	2	2
5	Vascular	11	11	17	17	3	3
5	Vascular	11	11	17	17	4	4
5	Vascular	11	11	17	17	5	5
5	Vascular	11	11	18	18	2	2
5	Vascular	11	11	18	18	3	3
5	Vascular	11	11	18	18	4	4
5	Vascular	11	11	18	18	5	5
5	Vascular	11	11	19	19	2	2
5	Vascular	11	11	19	19	3	3
5	Vascular	11	11	19	19	4	4
5	Vascular	11	11	19	19	5	5
6	Vascular	11	11	20	20	2	2
6	Vascular	11	11	20	20	3	3
6	Vascular	11	11	20	20	4	4
6	Vascular	11	11	20	20	5	5
6	Vascular	11	11	21	21	2	2
6	Vascular	11	11	21	21	3	3
6	Vascular	11	11	21	21	4	4
6	Vascular	11	11	21	21	5	5
6	Vascular	11	11	22	22	2	2
6	Vascular	11	11	22	22	3	3
6	Vascular	11	11	22	22	4	4
6	Vascular	11	11	22	22	5	5
6	Vascular	11	11	23	23	2	2
6	Vascular	11	11	23	23	3	3
6	Vascular	11	11	23	23	4	4
6	Vascular	11	11	23	23	5	5
7	Vascular	11	11	24	24	2	2
7	Vascular	11	11	24	24	3	3
7	Vascular	11	11	24	24	4	4
7	Vascular	11	11	24	24	5	5
7	Vascular	11	11	25	25	2	2
7	Vascular	11	11	25	25	3	3
7	Vascular	11	11	25	25	4	4
7	Vascular	11	11	25	25	5	5
7	Vascular	11	11	26	26	2	2
7	Vascular	11	11	26	26	3	3
7	Vascular	11	11	26	26	4	4
7	Vascular	11	11	26	26	5	5
7	Vascular	11	11	27	27	2	2
7	Vascular	11	11	27	27	3	3
7	Vascular	11	11	27	27	4	4
7	Vascular	11	11	27	27	5	5
33	Vascular	11	11	28	28	2	2
33	Vascular	11	11	28	28	3	3
33	Vascular	11	11	28	28	4	4
33	Vascular	11	11	28	28	5	5
33	Vascular	11	11	29	29	2	2
33	Vascular	11	11	29	29	3	3
33	Vascular	11	11	29	29	4	4
33	Vascular	11	11	29	29	5	5
33	Vascular	11	11	30	30	2	2
33	Vascular	11	11	30	30	3	3
33	Vascular	11	11	30	30	4	4
33	Vascular	11	11	30	30	5	5
33	Vascular	11	11	31	31	2	2
33	Vascular	11	11	31	31	3	3
33	Vascular	11	11	31	31	4	4
33	Vascular	11	11	31	31	5	5
9	Vascular	11	11	32	32	2	2
9	Vascular	11	11	32	32	3	3
9	Vascular	11	11	32	32	4	4
9	Vascular	11	11	32	32	5	5
9	Vascular	11	11	33	33	2	2
9	Vascular	11	11	33	33	3	3
9	Vascular	11	11	33	33	4	4
9	Vascular	11	11	33	33	5	5
9	Vascular	11	11	34	34	2	2
9	Vascular	11	11	34	34	3	3
9	Vascular	11	11	34	34	4	4
9	Vascular	11	11	34	34	5	5
9	Vascular	11	11	35	35	2	2
9	Vascular	11	11	35	35	3	3
9	Vascular	11	11	35	35	4	4
9	Vascular	11	11	35	35	5	5
10	Vascular	11	11	36	36	2	2
10	Vascular	11	11	36	36	3	3
10	Vascular	11	11	36	36	4	4
10	Vascular	11	11	36	36	5	5
10	Vascular	11	11	37	37	2	2
10	Vascular	11	11	37	37	3	3
10	Vascular	11	11	37	37	4	4
10	Vascular	11	11	37	37	5	5
10	Vascular	11	11	38	38	2	2
10	Vascular	11	11	38	38	3	3
10	Vascular	11	11	38	38	4	4
10	Vascular	11	11	38	38	5	5
10	Vascular	11	11	39	39	2	2
10	Vascular	11	11	39	39	3	3
10	Vascular	11	11	39	39	4	4
10	Vascular	11	11	39	39	5	5
1	Vascular	12	12	0	0	2	2
1	Vascular	12	12	0	0	3	3
1	Vascular	12	12	0	0	4	4
1	Vascular	12	12	0	0	5	5
1	Vascular	12	12	1	1	2	2
1	Vascular	12	12	1	1	3	3
1	Vascular	12	12	1	1	4	4
1	Vascular	12	12	1	1	5	5
1	Vascular	12	12	2	2	2	2
1	Vascular	12	12	2	2	3	3
1	Vascular	12	12	2	2	4	4
1	Vascular	12	12	2	2	5	5
1	Vascular	12	12	3	3	2	2
1	Vascular	12	12	3	3	3	3
1	Vascular	12	12	3	3	4	4
1	Vascular	12	12	3	3	5	5
2	Vascular	12	12	4	4	2	2
2	Vascular	12	12	4	4	3	3
2	Vascular	12	12	4	4	4	4
2	Vascular	12	12	4	4	5	5
2	Vascular	12	12	5	5	2	2
2	Vascular	12	12	5	5	3	3
2	Vascular	12	12	5	5	4	4
2	Vascular	12	12	5	5	5	5
2	Vascular	12	12	6	6	2	2
2	Vascular	12	12	6	6	3	3
2	Vascular	12	12	6	6	4	4
2	Vascular	12	12	6	6	5	5
2	Vascular	12	12	7	7	2	2
2	Vascular	12	12	7	7	3	3
2	Vascular	12	12	7	7	4	4
2	Vascular	12	12	7	7	5	5
3	Vascular	12	12	8	8	2	2
3	Vascular	12	12	8	8	3	3
3	Vascular	12	12	8	8	4	4
3	Vascular	12	12	8	8	5	5
3	Vascular	12	12	9	9	2	2
3	Vascular	12	12	9	9	3	3
3	Vascular	12	12	9	9	4	4
3	Vascular	12	12	9	9	5	5
3	Vascular	12	12	10	10	2	2
3	Vascular	12	12	10	10	3	3
3	Vascular	12	12	10	10	4	4
3	Vascular	12	12	10	10	5	5
3	Vascular	12	12	11	11	2	2
3	Vascular	12	12	11	11	3	3
3	Vascular	12	12	11	11	4	4
3	Vascular	12	12	11	11	5	5
24	Vascular	12	12	12	12	2	2
24	Vascular	12	12	12	12	3	3
24	Vascular	12	12	12	12	4	4
24	Vascular	12	12	12	12	5	5
24	Vascular	12	12	13	13	2	2
24	Vascular	12	12	13	13	3	3
24	Vascular	12	12	13	13	4	4
24	Vascular	12	12	13	13	5	5
24	Vascular	12	12	14	14	2	2
24	Vascular	12	12	14	14	3	3
24	Vascular	12	12	14	14	4	4
24	Vascular	12	12	14	14	5	5
24	Vascular	12	12	15	15	2	2
24	Vascular	12	12	15	15	3	3
24	Vascular	12	12	15	15	4	4
24	Vascular	12	12	15	15	5	5
5	Vascular	12	12	16	16	2	2
5	Vascular	12	12	16	16	3	3
5	Vascular	12	12	16	16	4	4
5	Vascular	12	12	16	16	5	5
5	Vascular	12	12	17	17	2	2
5	Vascular	12	12	17	17	3	3
5	Vascular	12	12	17	17	4	4
5	Vascular	12	12	17	17	5	5
5	Vascular	12	12	18	18	2	2
5	Vascular	12	12	18	18	3	3
5	Vascular	12	12	18	18	4	4
5	Vascular	12	12	18	18	5	5
5	Vascular	12	12	19	19	2	2
5	Vascular	12	12	19	19	3	3
5	Vascular	12	12	19	19	4	4
5	Vascular	12	12	19	19	5	5
6	Vascular	12	12	20	20	2	2
6	Vascular	12	12	20	20	3	3
6	Vascular	12	12	20	20	4	4
6	Vascular	12	12	20	20	5	5
6	Vascular	12	12	21	21	2	2
6	Vascular	12	12	21	21	3	3
6	Vascular	12	12	21	21	4	4
6	Vascular	12	12	21	21	5	5
6	Vascular	12	12	22	22	2	2
6	Vascular	12	12	22	22	3	3
6	Vascular	12	12	22	22	4	4
6	Vascular	12	12	22	22	5	5
6	Vascular	12	12	23	23	2	2
6	Vascular	12	12	23	23	3	3
6	Vascular	12	12	23	23	4	4
6	Vascular	12	12	23	23	5	5
7	Vascular	12	12	24	24	2	2
7	Vascular	12	12	24	24	3	3
7	Vascular	12	12	24	24	4	4
7	Vascular	12	12	24	24	5	5
7	Vascular	12	12	25	25	2	2
7	Vascular	12	12	25	25	3	3
7	Vascular	12	12	25	25	4	4
7	Vascular	12	12	25	25	5	5
7	Vascular	12	12	26	26	2	2
7	Vascular	12	12	26	26	3	3
7	Vascular	12	12	26	26	4	4
7	Vascular	12	12	26	26	5	5
7	Vascular	12	12	27	27	2	2
7	Vascular	12	12	27	27	3	3
7	Vascular	12	12	27	27	4	4
7	Vascular	12	12	27	27	5	5
34	Vascular	12	12	28	28	2	2
34	Vascular	12	12	28	28	3	3
34	Vascular	12	12	28	28	4	4
34	Vascular	12	12	28	28	5	5
34	Vascular	12	12	29	29	2	2
34	Vascular	12	12	29	29	3	3
34	Vascular	12	12	29	29	4	4
34	Vascular	12	12	29	29	5	5
34	Vascular	12	12	30	30	2	2
34	Vascular	12	12	30	30	3	3
34	Vascular	12	12	30	30	4	4
34	Vascular	12	12	30	30	5	5
34	Vascular	12	12	31	31	2	2
34	Vascular	12	12	31	31	3	3
34	Vascular	12	12	31	31	4	4
34	Vascular	12	12	31	31	5	5
9	Vascular	12	12	32	32	2	2
9	Vascular	12	12	32	32	3	3
9	Vascular	12	12	32	32	4	4
9	Vascular	12	12	32	32	5	5
9	Vascular	12	12	33	33	2	2
9	Vascular	12	12	33	33	3	3
9	Vascular	12	12	33	33	4	4
9	Vascular	12	12	33	33	5	5
9	Vascular	12	12	34	34	2	2
9	Vascular	12	12	34	34	3	3
9	Vascular	12	12	34	34	4	4
9	Vascular	12	12	34	34	5	5
9	Vascular	12	12	35	35	2	2
9	Vascular	12	12	35	35	3	3
9	Vascular	12	12	35	35	4	4
9	Vascular	12	12	35	35	5	5
10	Vascular	12	12	36	36	2	2
10	Vascular	12	12	36	36	3	3
10	Vascular	12	12	36	36	4	4
10	Vascular	12	12	36	36	5	5
10	Vascular	12	12	37	37	2	2
10	Vascular	12	12	37	37	3	3
10	Vascular	12	12	37	37	4	4
10	Vascular	12	12	37	37	5	5
10	Vascular	12	12	38	38	2	2
10	Vascular	12	12	38	38	3	3
10	Vascular	12	12	38	38	4	4
10	Vascular	12	12	38	38	5	5
10	Vascular	12	12	39	39	2	2
10	Vascular	12	12	39	39	3	3
10	Vascular	12	12	39	39	4	4
10	Vascular	12	12	39	39	5	5
1	Vascular	13	13	0	0	2	2
1	Vascular	13	13	0	0	3	3
1	Vascular	13	13	0	0	4	4
1	Vascular	13	13	0	0	5	5
1	Vascular	13	13	1	1	2	2
1	Vascular	13	13	1	1	3	3
1	Vascular	13	13	1	1	4	4
1	Vascular	13	13	1	1	5	5
1	Vascular	13	13	2	2	2	2
1	Vascular	13	13	2	2	3	3
1	Vascular	13	13	2	2	4	4
1	Vascular	13	13	2	2	5	5
1	Vascular	13	13	3	3	2	2
1	Vascular	13	13	3	3	3	3
1	Vascular	13	13	3	3	4	4
1	Vascular	13	13	3	3	5	5
2	Vascular	13	13	4	4	2	2
2	Vascular	13	13	4	4	3	3
2	Vascular	13	13	4	4	4	4
2	Vascular	13	13	4	4	5	5
2	Vascular	13	13	5	5	2	2
2	Vascular	13	13	5	5	3	3
2	Vascular	13	13	5	5	4	4
2	Vascular	13	13	5	5	5	5
2	Vascular	13	13	6	6	2	2
2	Vascular	13	13	6	6	3	3
2	Vascular	13	13	6	6	4	4
2	Vascular	13	13	6	6	5	5
2	Vascular	13	13	7	7	2	2
2	Vascular	13	13	7	7	3	3
2	Vascular	13	13	7	7	4	4
2	Vascular	13	13	7	7	5	5
3	Vascular	13	13	8	8	2	2
3	Vascular	13	13	8	8	3	3
3	Vascular	13	13	8	8	4	4
3	Vascular	13	13	8	8	5	5
3	Vascular	13	13	9	9	2	2
3	Vascular	13	13	9	9	3	3
3	Vascular	13	13	9	9	4	4
3	Vascular	13	13	9	9	5	5
3	Vascular	13	13	10	10	2	2
3	Vascular	13	13	10	10	3	3
3	Vascular	13	13	10	10	4	4
3	Vascular	13	13	10	10	5	5
3	Vascular	13	13	11	11	2	2
3	Vascular	13	13	11	11	3	3
3	Vascular	13	13	11	11	4	4
3	Vascular	13	13	11	11	5	5
24	Vascular	13	13	12	12	2	2
24	Vascular	13	13	12	12	3	3
24	Vascular	13	13	12	12	4	4
24	Vascular	13	13	12	12	5	5
24	Vascular	13	13	13	13	2	2
24	Vascular	13	13	13	13	3	3
24	Vascular	13	13	13	13	4	4
24	Vascular	13	13	13	13	5	5
24	Vascular	13	13	14	14	2	2
24	Vascular	13	13	14	14	3	3
24	Vascular	13	13	14	14	4	4
24	Vascular	13	13	14	14	5	5
24	Vascular	13	13	15	15	2	2
24	Vascular	13	13	15	15	3	3
24	Vascular	13	13	15	15	4	4
24	Vascular	13	13	15	15	5	5
5	Vascular	13	13	16	16	2	2
5	Vascular	13	13	16	16	3	3
5	Vascular	13	13	16	16	4	4
5	Vascular	13	13	16	16	5	5
5	Vascular	13	13	17	17	2	2
5	Vascular	13	13	17	17	3	3
5	Vascular	13	13	17	17	4	4
5	Vascular	13	13	17	17	5	5
5	Vascular	13	13	18	18	2	2
5	Vascular	13	13	18	18	3	3
5	Vascular	13	13	18	18	4	4
5	Vascular	13	13	18	18	5	5
5	Vascular	13	13	19	19	2	2
5	Vascular	13	13	19	19	3	3
5	Vascular	13	13	19	19	4	4
5	Vascular	13	13	19	19	5	5
6	Vascular	13	13	20	20	2	2
6	Vascular	13	13	20	20	3	3
6	Vascular	13	13	20	20	4	4
6	Vascular	13	13	20	20	5	5
6	Vascular	13	13	21	21	2	2
6	Vascular	13	13	21	21	3	3
6	Vascular	13	13	21	21	4	4
6	Vascular	13	13	21	21	5	5
6	Vascular	13	13	22	22	2	2
6	Vascular	13	13	22	22	3	3
6	Vascular	13	13	22	22	4	4
6	Vascular	13	13	22	22	5	5
6	Vascular	13	13	23	23	2	2
6	Vascular	13	13	23	23	3	3
6	Vascular	13	13	23	23	4	4
6	Vascular	13	13	23	23	5	5
7	Vascular	13	13	24	24	2	2
7	Vascular	13	13	24	24	3	3
7	Vascular	13	13	24	24	4	4
7	Vascular	13	13	24	24	5	5
7	Vascular	13	13	25	25	2	2
7	Vascular	13	13	25	25	3	3
7	Vascular	13	13	25	25	4	4
7	Vascular	13	13	25	25	5	5
7	Vascular	13	13	26	26	2	2
7	Vascular	13	13	26	26	3	3
7	Vascular	13	13	26	26	4	4
7	Vascular	13	13	26	26	5	5
7	Vascular	13	13	27	27	2	2
7	Vascular	13	13	27	27	3	3
7	Vascular	13	13	27	27	4	4
7	Vascular	13	13	27	27	5	5
34	Vascular	13	13	28	28	2	2
34	Vascular	13	13	28	28	3	3
34	Vascular	13	13	28	28	4	4
34	Vascular	13	13	28	28	5	5
34	Vascular	13	13	29	29	2	2
34	Vascular	13	13	29	29	3	3
34	Vascular	13	13	29	29	4	4
34	Vascular	13	13	29	29	5	5
34	Vascular	13	13	30	30	2	2
34	Vascular	13	13	30	30	3	3
34	Vascular	13	13	30	30	4	4
34	Vascular	13	13	30	30	5	5
34	Vascular	13	13	31	31	2	2
34	Vascular	13	13	31	31	3	3
34	Vascular	13	13	31	31	4	4
34	Vascular	13	13	31	31	5	5
9	Vascular	13	13	32	32	2	2
9	Vascular	13	13	32	32	3	3
9	Vascular	13	13	32	32	4	4
9	Vascular	13	13	32	32	5	5
9	Vascular	13	13	33	33	2	2
9	Vascular	13	13	33	33	3	3
9	Vascular	13	13	33	33	4	4
9	Vascular	13	13	33	33	5	5
9	Vascular	13	13	34	34	2	2
9	Vascular	13	13	34	34	3	3
9	Vascular	13	13	34	34	4	4
9	Vascular	13	13	34	34	5	5
9	Vascular	13	13	35	35	2	2
9	Vascular	13	13	35	35	3	3
9	Vascular	13	13	35	35	4	4
9	Vascular	13	13	35	35	5	5
10	Vascular	13	13	36	36	2	2
10	Vascular	13	13	36	36	3	3
10	Vascular	13	13	36	36	4	4
10	Vascular	13	13	36	36	5	5
10	Vascular	13	13	37	37	2	2
10	Vascular	13	13	37	37	3	3
10	Vascular	13	13	37	37	4	4
10	Vascular	13	13	37	37	5	5
10	Vascular	13	13	38	38	2	2
10	Vascular	13	13	38	38	3	3
10	Vascular	13	13	38	38	4	4
10	Vascular	13	13	38	38	5	5
10	Vascular	13	13	39	39	2	2
10	Vascular	13	13	39	39	3	3
10	Vascular	13	13	39	39	4	4
10	Vascular	13	13	39	39	5	5
24	Vascular	14	14	12	12	2	2
24	Vascular	14	14	12	12	3	3
24	Vascular	14	14	12	12	4	4
24	Vascular	14	14	12	12	5	5
24	Vascular	14	14	13	13	2	2
24	Vascular	14	14	13	13	3	3
24	Vascular	14	14	13	13	4	4
24	Vascular	14	14	13	13	5	5
24	Vascular	14	14	14	14	2	2
24	Vascular	14	14	14	14	3	3
24	Vascular	14	14	14	14	4	4
24	Vascular	14	14	14	14	5	5
24	Vascular	14	14	15	15	2	2
24	Vascular	14	14	15	15	3	3
24	Vascular	14	14	15	15	4	4
24	Vascular	14	14	15	15	5	5
34	Vascular	14	14	28	28	2	2
34	Vascular	14	14	28	28	3	3
34	Vascular	14	14	28	28	4	4
34	Vascular	14	14	28	28	5	5
34	Vascular	14	14	29	29	2	2
34	Vascular	14	14	29	29	3	3
34	Vascular	14	14	29	29	4	4
34	Vascular	14	14	29	29	5	5
34	Vascular	14	14	30	30	2	2
34	Vascular	14	14	30	30	3	3
34	Vascular	14	14	30	30	4	4
34	Vascular	14	14	30	30	5	5
34	Vascular	14	14	31	31	2	2
34	Vascular	14	14	31	31	3	3
34	Vascular	14	14	31	31	4	4
34	Vascular	14	14	31	31	5	5
24	Vascular	15	15	12	12	2	2
24	Vascular	15	15	12	12	3	3
24	Vascular	15	15	12	12	4	4
24	Vascular	15	15	12	12	5	5
24	Vascular	15	15	13	13	2	2
24	Vascular	15	15	13	13	3	3
24	Vascular	15	15	13	13	4	4
24	Vascular	15	15	13	13	5	5
24	Vascular	15	15	14	14	2	2
24	Vascular	15	15	14	14	3	3
24	Vascular	15	15	14	14	4	4
24	Vascular	15	15	14	14	5	5
24	Vascular	15	15	15	15	2	2
24	Vascular	15	15	15	15	3	3
24	Vascular	15	15	15	15	4	4
24	Vascular	15	15	15	15	5	5
34	Vascular	15	15	28	28	2	2
34	Vascular	15	15	28	28	3	3
34	Vascular	15	15	28	28	4	4
34	Vascular	15	15	28	28	5	5
34	Vascular	15	15	29	29	2	2
34	Vascular	15	15	29	29	3	3
34	Vascular	15	15	29	29	4	4
34	Vascular	15	15	29	29	5	5
34	Vascular	15	15	30	30	2	2
34	Vascular	15	15	30	30	3	3
34	Vascular	15	15	30	30	4	4
34	Vascular	15	15	30	30	5	5
34	Vascular	15	15	31	31	2	2
34	Vascular	15	15	31	31	3	3
34	Vascular	15	15	31	31	4	4
34	Vascular	15	15	31	31	5	5
25	Vascular	16	16	12	12	2	2
25	Vascular	16	16	12	12	3	3
25	Vascular	16	16	12	12	4	4
25	Vascular	16	16	12	12	5	5
25	Vascular	16	16	13	13	2	2
25	Vascular	16	16	13	13	3	3
25	Vascular	16	16	13	13	4	4
25	Vascular	16	16	13	13	5	5
25	Vascular	16	16	14	14	2	2
25	Vascular	16	16	14	14	3	3
25	Vascular	16	16	14	14	4	4
25	Vascular	16	16	14	14	5	5
25	Vascular	16	16	15	15	2	2
25	Vascular	16	16	15	15	3	3
25	Vascular	16	16	15	15	4	4
25	Vascular	16	16	15	15	5	5
35	Vascular	16	16	28	28	2	2
35	Vascular	16	16	28	28	3	3
35	Vascular	16	16	28	28	4	4
35	Vascular	16	16	28	28	5	5
35	Vascular	16	16	29	29	2	2
35	Vascular	16	16	29	29	3	3
35	Vascular	16	16	29	29	4	4
35	Vascular	16	16	29	29	5	5
35	Vascular	16	16	30	30	2	2
35	Vascular	16	16	30	30	3	3
35	Vascular	16	16	30	30	4	4
35	Vascular	16	16	30	30	5	5
35	Vascular	16	16	31	31	2	2
35	Vascular	16	16	31	31	3	3
35	Vascular	16	16	31	31	4	4
35	Vascular	16	16	31	31	5	5
25	Vascular	17	17	12	12	2	2
25	Vascular	17	17	12	12	3	3
25	Vascular	17	17	12	12	4	4
25	Vascular	17	17	12	12	5	5
25	Vascular	17	17	13	13	2	2
25	Vascular	17	17	13	13	3	3
25	Vascular	17	17	13	13	4	4
25	Vascular	17	17	13	13	5	5
25	Vascular	17	17	14	14	2	2
25	Vascular	17	17	14	14	3	3
25	Vascular	17	17	14	14	4	4
25	Vascular	17	17	14	14	5	5
25	Vascular	17	17	15	15	2	2
25	Vascular	17	17	15	15	3	3
25	Vascular	17	17	15	15	4	4
25	Vascular	17	17	15	15	5	5
35	Vascular	17	17	28	28	2	2
35	Vascular	17	17	28	28	3	3
35	Vascular	17	17	28	28	4	4
35	Vascular	17	17	28	28	5	5
35	Vascular	17	17	29	29	2	2
35	Vascular	17	17	29	29	3	3
35	Vascular	17	17	29	29	4	4
35	Vascular	17	17	29	29	5	5
35	Vascular	17	17	30	30	2	2
35	Vascular	17	17	30	30	3	3
35	Vascular	17	17	30	30	4	4
35	Vascular	17	17	30	30	5	5
35	Vascular	17	17	31	31	2	2
35	Vascular	17	17	31	31	3	3
35	Vascular	17	17	31	31	4	4
35	Vascular	17	17	31	31	5	5
25	Vascular	18	18	12	12	2	2
25	Vascular	18	18	12	12	3	3
25	Vascular	18	18	12	12	4	4
25	Vascular	18	18	12	12	5	5
25	Vascular	18	18	13	13	2	2
25	Vascular	18	18	13	13	3	3
25	Vascular	18	18	13	13	4	4
25	Vascular	18	18	13	13	5	5
25	Vascular	18	18	14	14	2	2
25	Vascular	18	18	14	14	3	3
25	Vascular	18	18	14	14	4	4
25	Vascular	18	18	14	14	5	5
25	Vascular	18	18	15	15	2	2
25	Vascular	18	18	15	15	3	3
25	Vascular	18	18	15	15	4	4
25	Vascular	18	18	15	15	5	5
35	Vascular	18	18	28	28	2	2
35	Vascular	18	18	28	28	3	3
35	Vascular	18	18	28	28	4	4
35	Vascular	18	18	28	28	5	5
35	Vascular	18	18	29	29	2	2
35	Vascular	18	18	29	29	3	3
35	Vascular	18	18	29	29	4	4
35	Vascular	18	18	29	29	5	5
35	Vascular	18	18	30	30	2	2
35	Vascular	18	18	30	30	3	3
35	Vascular	18	18	30	30	4	4
35	Vascular	18	18	30	30	5	5
35	Vascular	18	18	31	31	2	2
35	Vascular	18	18	31	31	3	3
35	Vascular	18	18	31	31	4	4
35	Vascular	18	18	31	31	5	5
25	Vascular	19	19	12	12	2	2
25	Vascular	19	19	12	12	3	3
25	Vascular	19	19	12	12	4	4
25	Vascular	19	19	12	12	5	5
25	Vascular	19	19	13	13	2	2
25	Vascular	19	19	13	13	3	3
25	Vascular	19	19	13	13	4	4
25	Vascular	19	19	13	13	5	5
25	Vascular	19	19	14	14	2	2
25	Vascular	19	19	14	14	3	3
25	Vascular	19	19	14	14	4	4
25	Vascular	19	19	14	14	5	5
25	Vascular	19	19	15	15	2	2
25	Vascular	19	19	15	15	3	3
25	Vascular	19	19	15	15	4	4
25	Vascular	19	19	15	15	5	5
35	Vascular	19	19	28	28	2	2
35	Vascular	19	19	28	28	3	3
35	Vascular	19	19	28	28	4	4
35	Vascular	19	19	28	28	5	5
35	Vascular	19	19	29	29	2	2
35	Vascular	19	19	29	29	3	3
35	Vascular	19	19	29	29	4	4
35	Vascular	19	19	29	29	5	5
35	Vascular	19	19	30	30	2	2
35	Vascular	19	19	30	30	3	3
35	Vascular	19	19	30	30	4	4
35	Vascular	19	19	30	30	5	5
35	Vascular	19	19	31	31	2	2
35	Vascular	19	19	31	31	3	3
35	Vascular	19	19	31	31	4	4
35	Vascular	19	19	31	31	5	5
26	Vascular	20	20	12	12	2	2
26	Vascular	20	20	12	12	3	3
26	Vascular	20	20	12	12	4	4
26	Vascular	20	20	12	12	5	5
26	Vascular	20	20	13	13	2	2
26	Vascular	20	20	13	13	3	3
26	Vascular	20	20	13	13	4	4
26	Vascular	20	20	13	13	5	5
26	Vascular	20	20	14	14	2	2
26	Vascular	20	20	14	14	3	3
26	Vascular	20	20	14	14	4	4
26	Vascular	20	20	14	14	5	5
26	Vascular	20	20	15	15	2	2
26	Vascular	20	20	15	15	3	3
26	Vascular	20	20	15	15	4	4
26	Vascular	20	20	15	15	5	5
36	Vascular	20	20	28	28	2	2
36	Vascular	20	20	28	28	3	3
36	Vascular	20	20	28	28	4	4
36	Vascular	20	20	28	28	5	5
36	Vascular	20	20	29	29	2	2
36	Vascular	20	20	29	29	3	3
36	Vascular	20	20	29	29	4	4
36	Vascular	20	20	29	29	5	5
36	Vascular	20	20	30	30	2	2
36	Vascular	20	20	30	30	3	3
36	Vascular	20	20	30	30	4	4
36	Vascular	20	20	30	30	5	5
36	Vascular	20	20	31	31	2	2
36	Vascular	20	20	31	31	3	3
36	Vascular	20	20	31	31	4	4
36	Vascular	20	20	31	31	5	5
26	Vascular	21	21	12	12	2	2
26	Vascular	21	21	12	12	3	3
26	Vascular	21	21	12	12	4	4
26	Vascular	21	21	12	12	5	5
26	Vascular	21	21	13	13	2	2
26	Vascular	21	21	13	13	3	3
26	Vascular	21	21	13	13	4	4
26	Vascular	21	21	13	13	5	5
26	Vascular	21	21	14	14	2	2
26	Vascular	21	21	14	14	3	3
26	Vascular	21	21	14	14	4	4
26	Vascular	21	21	14	14	5	5
26	Vascular	21	21	15	15	2	2
26	Vascular	21	21	15	15	3	3
26	Vascular	21	21	15	15	4	4
26	Vascular	21	21	15	15	5	5
36	Vascular	21	21	28	28	2	2
36	Vascular	21	21	28	28	3	3
36	Vascular	21	21	28	28	4	4
36	Vascular	21	21	28	28	5	5
36	Vascular	21	21	29	29	2	2
36	Vascular	21	21	29	29	3	3
36	Vascular	21	21	29	29	4	4
36	Vascular	21	21	29	29	5	5
36	Vascular	21	21	30	30	2	2
36	Vascular	21	21	30	30	3	3
36	Vascular	21	21	30	30	4	4
36	Vascular	21	21	30	30	5	5
36	Vascular	21	21	31	31	2	2
36	Vascular	21	21	31	31	3	3
36	Vascular	21	21	31	31	4	4
36	Vascular	21	21	31	31	5	5
26	Vascular	22	22	12	12	2	2
26	Vascular	22	22	12	12	3	3
26	Vascular	22	22	12	12	4	4
26	Vascular	22	22	12	12	5	5
26	Vascular	22	22	13	13	2	2
26	Vascular	22	22	13	13	3	3
26	Vascular	22	22	13	13	4	4
26	Vascular	22	22	13	13	5	5
26	Vascular	22	22	14	14	2	2
26	Vascular	22	22	14	14	3	3
26	Vascular	22	22	14	14	4	4
26	Vascular	22	22	14	14	5	5
26	Vascular	22	22	15	15	2	2
26	Vascular	22	22	15	15	3	3
26	Vascular	22	22	15	15	4	4
26	Vascular	22	22	15	15	5	5
36	Vascular	22	22	28	28	2	2
36	Vascular	22	22	28	28	3	3
36	Vascular	22	22	28	28	4	4
36	Vascular	22	22	28	28	5	5
36	Vascular	22	22	29	29	2	2
36	Vascular	22	22	29	29	3	3
36	Vascular	22	22	29	29	4	4
36	Vascular	22	22	29	29	5	5
36	Vascular	22	22	30	30	2	2
36	Vascular	22	22	30	30	3	3
36	Vascular	22	22	30	30	4	4
36	Vascular	22	22	30	30	5	5
36	Vascular	22	22	31	31	2	2
36	Vascular	22	22	31	31	3	3
36	Vascular	22	22	31	31	4	4
36	Vascular	22	22	31	31	5	5
26	Vascular	23	23	12	12	2	2
26	Vascular	23	23	12	12	3	3
26	Vascular	23	23	12	12	4	4
26	Vascular	23	23	12	12	5	5
26	Vascular	23	23	13	13	2	2
26	Vascular	23	23	13	13	3	3
26	Vascular	23	23	13	13	4	4
26	Vascular	23	23	13	13	5	5
26	Vascular	23	23	14	14	2	2
26	Vascular	23	23	14	14	3	3
26	Vascular	23	23	14	14	4	4
26	Vascular	23	23	14	14	5	5
26	Vascular	23	23	15	15	2	2
26	Vascular	23	23	15	15	3	3
26	Vascular	23	23	15	15	4	4
26	Vascular	23	23	15	15	5	5
36	Vascular	23	23	28	28	2	2
36	Vascular	23	23	28	28	3	3
36	Vascular	23	23	28	28	4	4
36	Vascular	23	23	28	28	5	5
36	Vascular	23	23	29	29	2	2
36	Vascular	23	23	29	29	3	3
36	Vascular	23	23	29	29	4	4
36	Vascular	23	23	29	29	5	5
36	Vascular	23	23	30	30	2	2
36	Vascular	23	23	30	30	3	3
36	Vascular	23	23	30	30	4	4
36	Vascular	23	23	30	30	5	5
36	Vascular	23	23	31	31	2	2
36	Vascular	23	23	31	31	3	3
36	Vascular	23	23	31	31	4	4
36	Vascular	23	23	31	31	5	5
27	Vascular	24	24	12	12	2	2
27	Vascular	24	24	12	12	3	3
27	Vascular	24	24	12	12	4	4
27	Vascular	24	24	12	12	5	5
27	Vascular	24	24	13	13	2	2
27	Vascular	24	24	13	13	3	3
27	Vascular	24	24	13	13	4	4
27	Vascular	24	24	13	13	5	5
27	Vascular	24	24	14	14	2	2
27	Vascular	24	24	14	14	3	3
27	Vascular	24	24	14	14	4	4
27	Vascular	24	24	14	14	5	5
27	Vascular	24	24	15	15	2	2
27	Vascular	24	24	15	15	3	3
27	Vascular	24	24	15	15	4	4
27	Vascular	24	24	15	15	5	5
37	Vascular	24	24	28	28	2	2
37	Vascular	24	24	28	28	3	3
37	Vascular	24	24	28	28	4	4
37	Vascular	24	24	28	28	5	5
37	Vascular	24	24	29	29	2	2
37	Vascular	24	24	29	29	3	3
37	Vascular	24	24	29	29	4	4
37	Vascular	24	24	29	29	5	5
37	Vascular	24	24	30	30	2	2
37	Vascular	24	24	30	30	3	3
37	Vascular	24	24	30	30	4	4
37	Vascular	24	24	30	30	5	5
37	Vascular	24	24	31	31	2	2
37	Vascular	24	24	31	31	3	3
37	Vascular	24	24	31	31	4	4
37	Vascular	24	24	31	31	5	5
27	Vascular	25	25	12	12	2	2
27	Vascular	25	25	12	12	3	3
27	Vascular	25	25	12	12	4	4
27	Vascular	25	25	12	12	5	5
27	Vascular	25	25	13	13	2	2
27	Vascular	25	25	13	13	3	3
27	Vascular	25	25	13	13	4	4
27	Vascular	25	25	13	13	5	5
27	Vascular	25	25	14	14	2	2
27	Vascular	25	25	14	14	3	3
27	Vascular	25	25	14	14	4	4
27	Vascular	25	25	14	14	5	5
27	Vascular	25	25	15	15	2	2
27	Vascular	25	25	15	15	3	3
27	Vascular	25	25	15	15	4	4
27	Vascular	25	25	15	15	5	5
37	Vascular	25	25	28	28	2	2
37	Vascular	25	25	28	28	3	3
37	Vascular	25	25	28	28	4	4
37	Vascular	25	25	28	28	5	5
37	Vascular	25	25	29	29	2	2
37	Vascular	25	25	29	29	3	3
37	Vascular	25	25	29	29	4	4
37	Vascular	25	25	29	29	5	5
37	Vascular	25	25	30	30	2	2
37	Vascular	25	25	30	30	3	3
37	Vascular	25	25	30	30	4	4
37	Vascular	25	25	30	30	5	5
37	Vascular	25	25	31	31	2	2
37	Vascular	25	25	31	31	3	3
37	Vascular	25	25	31	31	4	4
37	Vascular	25	25	31	31	5	5
11	Vascular	26	26	0	0	2	2
11	Vascular	26	26	0	0	3	3
11	Vascular	26	26	0	0	4	4
11	Vascular	26	26	0	0	5	5
11	Vascular	26	26	1	1	2	2
11	Vascular	26	26	1	1	3	3
11	Vascular	26	26	1	1	4	4
11	Vascular	26	26	1	1	5	5
11	Vascular	26	26	2	2	2	2
11	Vascular	26	26	2	2	3	3
11	Vascular	26	26	2	2	4	4
11	Vascular	26	26	2	2	5	5
11	Vascular	26	26	3	3	2	2
11	Vascular	26	26	3	3	3	3
11	Vascular	26	26	3	3	4	4
11	Vascular	26	26	3	3	5	5
12	Vascular	26	26	4	4	2	2
12	Vascular	26	26	4	4	3	3
12	Vascular	26	26	4	4	4	4
12	Vascular	26	26	4	4	5	5
12	Vascular	26	26	5	5	2	2
12	Vascular	26	26	5	5	3	3
12	Vascular	26	26	5	5	4	4
12	Vascular	26	26	5	5	5	5
12	Vascular	26	26	6	6	2	2
12	Vascular	26	26	6	6	3	3
12	Vascular	26	26	6	6	4	4
12	Vascular	26	26	6	6	5	5
12	Vascular	26	26	7	7	2	2
12	Vascular	26	26	7	7	3	3
12	Vascular	26	26	7	7	4	4
12	Vascular	26	26	7	7	5	5
13	Vascular	26	26	8	8	2	2
13	Vascular	26	26	8	8	3	3
13	Vascular	26	26	8	8	4	4
13	Vascular	26	26	8	8	5	5
13	Vascular	26	26	9	9	2	2
13	Vascular	26	26	9	9	3	3
13	Vascular	26	26	9	9	4	4
13	Vascular	26	26	9	9	5	5
13	Vascular	26	26	10	10	2	2
13	Vascular	26	26	10	10	3	3
13	Vascular	26	26	10	10	4	4
13	Vascular	26	26	10	10	5	5
13	Vascular	26	26	11	11	2	2
13	Vascular	26	26	11	11	3	3
13	Vascular	26	26	11	11	4	4
13	Vascular	26	26	11	11	5	5
27	Vascular	26	26	12	12	2	2
27	Vascular	26	26	12	12	3	3
27	Vascular	26	26	12	12	4	4
27	Vascular	26	26	12	12	5	5
27	Vascular	26	26	13	13	2	2
27	Vascular	26	26	13	13	3	3
27	Vascular	26	26	13	13	4	4
27	Vascular	26	26	13	13	5	5
27	Vascular	26	26	14	14	2	2
27	Vascular	26	26	14	14	3	3
27	Vascular	26	26	14	14	4	4
27	Vascular	26	26	14	14	5	5
27	Vascular	26	26	15	15	2	2
27	Vascular	26	26	15	15	3	3
27	Vascular	26	26	15	15	4	4
27	Vascular	26	26	15	15	5	5
15	Vascular	26	26	16	16	2	2
15	Vascular	26	26	16	16	3	3
15	Vascular	26	26	16	16	4	4
15	Vascular	26	26	16	16	5	5
15	Vascular	26	26	17	17	2	2
15	Vascular	26	26	17	17	3	3
15	Vascular	26	26	17	17	4	4
15	Vascular	26	26	17	17	5	5
15	Vascular	26	26	18	18	2	2
15	Vascular	26	26	18	18	3	3
15	Vascular	26	26	18	18	4	4
15	Vascular	26	26	18	18	5	5
15	Vascular	26	26	19	19	2	2
15	Vascular	26	26	19	19	3	3
15	Vascular	26	26	19	19	4	4
15	Vascular	26	26	19	19	5	5
16	Vascular	26	26	20	20	2	2
16	Vascular	26	26	20	20	3	3
16	Vascular	26	26	20	20	4	4
16	Vascular	26	26	20	20	5	5
16	Vascular	26	26	21	21	2	2
16	Vascular	26	26	21	21	3	3
16	Vascular	26	26	21	21	4	4
16	Vascular	26	26	21	21	5	5
16	Vascular	26	26	22	22	2	2
16	Vascular	26	26	22	22	3	3
16	Vascular	26	26	22	22	4	4
16	Vascular	26	26	22	22	5	5
16	Vascular	26	26	23	23	2	2
16	Vascular	26	26	23	23	3	3
16	Vascular	26	26	23	23	4	4
16	Vascular	26	26	23	23	5	5
17	Vascular	26	26	24	24	2	2
17	Vascular	26	26	24	24	3	3
17	Vascular	26	26	24	24	4	4
17	Vascular	26	26	24	24	5	5
17	Vascular	26	26	25	25	2	2
17	Vascular	26	26	25	25	3	3
17	Vascular	26	26	25	25	4	4
17	Vascular	26	26	25	25	5	5
17	Vascular	26	26	26	26	2	2
17	Vascular	26	26	26	26	3	3
17	Vascular	26	26	26	26	4	4
17	Vascular	26	26	26	26	5	5
17	Vascular	26	26	27	27	2	2
17	Vascular	26	26	27	27	3	3
17	Vascular	26	26	27	27	4	4
17	Vascular	26	26	27	27	5	5
37	Vascular	26	26	28	28	2	2
37	Vascular	26	26	28	28	3	3
37	Vascular	26	26	28	28	4	4
37	Vascular	26	26	28	28	5	5
37	Vascular	26	26	29	29	2	2
37	Vascular	26	26	29	29	3	3
37	Vascular	26	26	29	29	4	4
37	Vascular	26	26	29	29	5	5
37	Vascular	26	26	30	30	2	2
37	Vascular	26	26	30	30	3	3
37	Vascular	26	26	30	30	4	4
37	Vascular	26	26	30	30	5	5
37	Vascular	26	26	31	31	2	2
37	Vascular	26	26	31	31	3	3
37	Vascular	26	26	31	31	4	4
37	Vascular	26	26	31	31	5	5
19	Vascular	26	26	32	32	2	2
19	Vascular	26	26	32	32	3	3
19	Vascular	26	26	32	32	4	4
19	Vascular	26	26	32	32	5	5
19	Vascular	26	26	33	33	2	2
19	Vascular	26	26	33	33	3	3
19	Vascular	26	26	33	33	4	4
19	Vascular	26	26	33	33	5	5
19	Vascular	26	26	34	34	2	2
19	Vascular	26	26	34	34	3	3
19	Vascular	26	26	34	34	4	4
19	Vascular	26	26	34	34	5	5
19	Vascular	26	26	35	35	2	2
19	Vascular	26	26	35	35	3	3
19	Vascular	26	26	35	35	4	4
19	Vascular	26	26	35	35	5	5
20	Vascular	26	26	36	36	2	2
20	Vascular	26	26	36	36	3	3
20	Vascular	26	26	36	36	4	4
20	Vascular	26	26	36	36	5	5
20	Vascular	26	26	37	37	2	2
20	Vascular	26	26	37	37	3	3
20	Vascular	26	26	37	37	4	4
20	Vascular	26	26	37	37	5	5
20	Vascular	26	26	38	38	2	2
20	Vascular	26	26	38	38	3	3
20	Vascular	26	26	38	38	4	4
20	Vascular	26	26	38	38	5	5
20	Vascular	26	26	39	39	2	2
20	Vascular	26	26	39	39	3	3
20	Vascular	26	26	39	39	4	4
20	Vascular	26	26	39	39	5	5
11	Vascular	27	27	0	0	2	2
11	Vascular	27	27	0	0	3	3
11	Vascular	27	27	0	0	4	4
11	Vascular	27	27	0	0	5	5
11	Vascular	27	27	1	1	2	2
11	Vascular	27	27	1	1	3	3
11	Vascular	27	27	1	1	4	4
11	Vascular	27	27	1	1	5	5
11	Vascular	27	27	2	2	2	2
11	Vascular	27	27	2	2	3	3
11	Vascular	27	27	2	2	4	4
11	Vascular	27	27	2	2	5	5
11	Vascular	27	27	3	3	2	2
11	Vascular	27	27	3	3	3	3
11	Vascular	27	27	3	3	4	4
11	Vascular	27	27	3	3	5	5
12	Vascular	27	27	4	4	2	2
12	Vascular	27	27	4	4	3	3
12	Vascular	27	27	4	4	4	4
12	Vascular	27	27	4	4	5	5
12	Vascular	27	27	5	5	2	2
12	Vascular	27	27	5	5	3	3
12	Vascular	27	27	5	5	4	4
12	Vascular	27	27	5	5	5	5
12	Vascular	27	27	6	6	2	2
12	Vascular	27	27	6	6	3	3
12	Vascular	27	27	6	6	4	4
12	Vascular	27	27	6	6	5	5
12	Vascular	27	27	7	7	2	2
12	Vascular	27	27	7	7	3	3
12	Vascular	27	27	7	7	4	4
12	Vascular	27	27	7	7	5	5
13	Vascular	27	27	8	8	2	2
13	Vascular	27	27	8	8	3	3
13	Vascular	27	27	8	8	4	4
13	Vascular	27	27	8	8	5	5
13	Vascular	27	27	9	9	2	2
13	Vascular	27	27	9	9	3	3
13	Vascular	27	27	9	9	4	4
13	Vascular	27	27	9	9	5	5
13	Vascular	27	27	10	10	2	2
13	Vascular	27	27	10	10	3	3
13	Vascular	27	27	10	10	4	4
13	Vascular	27	27	10	10	5	5
13	Vascular	27	27	11	11	2	2
13	Vascular	27	27	11	11	3	3
13	Vascular	27	27	11	11	4	4
13	Vascular	27	27	11	11	5	5
27	Vascular	27	27	12	12	2	2
27	Vascular	27	27	12	12	3	3
27	Vascular	27	27	12	12	4	4
27	Vascular	27	27	12	12	5	5
27	Vascular	27	27	13	13	2	2
27	Vascular	27	27	13	13	3	3
27	Vascular	27	27	13	13	4	4
27	Vascular	27	27	13	13	5	5
27	Vascular	27	27	14	14	2	2
27	Vascular	27	27	14	14	3	3
27	Vascular	27	27	14	14	4	4
27	Vascular	27	27	14	14	5	5
27	Vascular	27	27	15	15	2	2
27	Vascular	27	27	15	15	3	3
27	Vascular	27	27	15	15	4	4
27	Vascular	27	27	15	15	5	5
15	Vascular	27	27	16	16	2	2
15	Vascular	27	27	16	16	3	3
15	Vascular	27	27	16	16	4	4
15	Vascular	27	27	16	16	5	5
15	Vascular	27	27	17	17	2	2
15	Vascular	27	27	17	17	3	3
15	Vascular	27	27	17	17	4	4
15	Vascular	27	27	17	17	5	5
15	Vascular	27	27	18	18	2	2
15	Vascular	27	27	18	18	3	3
15	Vascular	27	27	18	18	4	4
15	Vascular	27	27	18	18	5	5
15	Vascular	27	27	19	19	2	2
15	Vascular	27	27	19	19	3	3
15	Vascular	27	27	19	19	4	4
15	Vascular	27	27	19	19	5	5
16	Vascular	27	27	20	20	2	2
16	Vascular	27	27	20	20	3	3
16	Vascular	27	27	20	20	4	4
16	Vascular	27	27	20	20	5	5
16	Vascular	27	27	21	21	2	2
16	Vascular	27	27	21	21	3	3
16	Vascular	27	27	21	21	4	4
16	Vascular	27	27	21	21	5	5
16	Vascular	27	27	22	22	2	2
16	Vascular	27	27	22	22	3	3
16	Vascular	27	27	22	22	4	4
16	Vascular	27	27	22	22	5	5
16	Vascular	27	27	23	23	2	2
16	Vascular	27	27	23	23	3	3
16	Vascular	27	27	23	23	4	4
16	Vascular	27	27	23	23	5	5
17	Vascular	27	27	24	24	2	2
17	Vascular	27	27	24	24	3	3
17	Vascular	27	27	24	24	4	4
17	Vascular	27	27	24	24	5	5
17	Vascular	27	27	25	25	2	2
17	Vascular	27	27	25	25	3	3
17	Vascular	27	27	25	25	4	4
17	Vascular	27	27	25	25	5	5
17	Vascular	27	27	26	26	2	2
17	Vascular	27	27	26	26	3	3
17	Vascular	27	27	26	26	4	4
17	Vascular	27	27	26	26	5	5
17	Vascular	27	27	27	27	2	2
17	Vascular	27	27	27	27	3	3
17	Vascular	27	27	27	27	4	4
17	Vascular	27	27	27	27	5	5
37	Vascular	27	27	28	28	2	2
37	Vascular	27	27	28	28	3	3
37	Vascular	27	27	28	28	4	4
37	Vascular	27	27	28	28	5	5
37	Vascular	27	27	29	29	2	2
37	Vascular	27	27	29	29	3	3
37	Vascular	27	27	29	29	4	4
37	Vascular	27	27	29	29	5	5
37	Vascular	27	27	30	30	2	2
37	Vascular	27	27	30	30	3	3
37	Vascular	27	27	30	30	4	4
37	Vascular	27	27	30	30	5	5
37	Vascular	27	27	31	31	2	2
37	Vascular	27	27	31	31	3	3
37	Vascular	27	27	31	31	4	4
37	Vascular	27	27	31	31	5	5
19	Vascular	27	27	32	32	2	2
19	Vascular	27	27	32	32	3	3
19	Vascular	27	27	32	32	4	4
19	Vascular	27	27	32	32	5	5
19	Vascular	27	27	33	33	2	2
19	Vascular	27	27	33	33	3	3
19	Vascular	27	27	33	33	4	4
19	Vascular	27	27	33	33	5	5
19	Vascular	27	27	34	34	2	2
19	Vascular	27	27	34	34	3	3
19	Vascular	27	27	34	34	4	4
19	Vascular	27	27	34	34	5	5
19	Vascular	27	27	35	35	2	2
19	Vascular	27	27	35	35	3	3
19	Vascular	27	27	35	35	4	4
19	Vascular	27	27	35	35	5	5
20	Vascular	27	27	36	36	2	2
20	Vascular	27	27	36	36	3	3
20	Vascular	27	27	36	36	4	4
20	Vascular	27	27	36	36	5	5
20	Vascular	27	27	37	37	2	2
20	Vascular	27	27	37	37	3	3
20	Vascular	27	27	37	37	4	4
20	Vascular	27	27	37	37	5	5
20	Vascular	27	27	38	38	2	2
20	Vascular	27	27	38	38	3	3
20	Vascular	27	27	38	38	4	4
20	Vascular	27	27	38	38	5	5
20	Vascular	27	27	39	39	2	2
20	Vascular	27	27	39	39	3	3
20	Vascular	27	27	39	39	4	4
20	Vascular	27	27	39	39	5	5
11	Vascular	28	28	0	0	2	2
11	Vascular	28	28	0	0	3	3
11	Vascular	28	28	0	0	4	4
11	Vascular	28	28	0	0	5	5
11	Vascular	28	28	1	1	2	2
11	Vascular	28	28	1	1	3	3
11	Vascular	28	28	1	1	4	4
11	Vascular	28	28	1	1	5	5
11	Vascular	28	28	2	2	2	2
11	Vascular	28	28	2	2	3	3
11	Vascular	28	28	2	2	4	4
11	Vascular	28	28	2	2	5	5
11	Vascular	28	28	3	3	2	2
11	Vascular	28	28	3	3	3	3
11	Vascular	28	28	3	3	4	4
11	Vascular	28	28	3	3	5	5
12	Vascular	28	28	4	4	2	2
12	Vascular	28	28	4	4	3	3
12	Vascular	28	28	4	4	4	4
12	Vascular	28	28	4	4	5	5
12	Vascular	28	28	5	5	2	2
12	Vascular	28	28	5	5	3	3
12	Vascular	28	28	5	5	4	4
12	Vascular	28	28	5	5	5	5
12	Vascular	28	28	6	6	2	2
12	Vascular	28	28	6	6	3	3
12	Vascular	28	28	6	6	4	4
12	Vascular	28	28	6	6	5	5
12	Vascular	28	28	7	7	2	2
12	Vascular	28	28	7	7	3	3
12	Vascular	28	28	7	7	4	4
12	Vascular	28	28	7	7	5	5
13	Vascular	28	28	8	8	2	2
13	Vascular	28	28	8	8	3	3
13	Vascular	28	28	8	8	4	4
13	Vascular	28	28	8	8	5	5
13	Vascular	28	28	9	9	2	2
13	Vascular	28	28	9	9	3	3
13	Vascular	28	28	9	9	4	4
13	Vascular	28	28	9	9	5	5
13	Vascular	28	28	10	10	2	2
13	Vascular	28	28	10	10	3	3
13	Vascular	28	28	10	10	4	4
13	Vascular	28	28	10	10	5	5
13	Vascular	28	28	11	11	2	2
13	Vascular	28	28	11	11	3	3
13	Vascular	28	28	11	11	4	4
13	Vascular	28	28	11	11	5	5
28	Vascular	28	28	12	12	2	2
28	Vascular	28	28	12	12	3	3
28	Vascular	28	28	12	12	4	4
28	Vascular	28	28	12	12	5	5
28	Vascular	28	28	13	13	2	2
28	Vascular	28	28	13	13	3	3
28	Vascular	28	28	13	13	4	4
28	Vascular	28	28	13	13	5	5
28	Vascular	28	28	14	14	2	2
28	Vascular	28	28	14	14	3	3
28	Vascular	28	28	14	14	4	4
28	Vascular	28	28	14	14	5	5
28	Vascular	28	28	15	15	2	2
28	Vascular	28	28	15	15	3	3
28	Vascular	28	28	15	15	4	4
28	Vascular	28	28	15	15	5	5
15	Vascular	28	28	16	16	2	2
15	Vascular	28	28	16	16	3	3
15	Vascular	28	28	16	16	4	4
15	Vascular	28	28	16	16	5	5
15	Vascular	28	28	17	17	2	2
15	Vascular	28	28	17	17	3	3
15	Vascular	28	28	17	17	4	4
15	Vascular	28	28	17	17	5	5
15	Vascular	28	28	18	18	2	2
15	Vascular	28	28	18	18	3	3
15	Vascular	28	28	18	18	4	4
15	Vascular	28	28	18	18	5	5
15	Vascular	28	28	19	19	2	2
15	Vascular	28	28	19	19	3	3
15	Vascular	28	28	19	19	4	4
15	Vascular	28	28	19	19	5	5
16	Vascular	28	28	20	20	2	2
16	Vascular	28	28	20	20	3	3
16	Vascular	28	28	20	20	4	4
16	Vascular	28	28	20	20	5	5
16	Vascular	28	28	21	21	2	2
16	Vascular	28	28	21	21	3	3
16	Vascular	28	28	21	21	4	4
16	Vascular	28	28	21	21	5	5
16	Vascular	28	28	22	22	2	2
16	Vascular	28	28	22	22	3	3
16	Vascular	28	28	22	22	4	4
16	Vascular	28	28	22	22	5	5
16	Vascular	28	28	23	23	2	2
16	Vascular	28	28	23	23	3	3
16	Vascular	28	28	23	23	4	4
16	Vascular	28	28	23	23	5	5
17	Vascular	28	28	24	24	2	2
17	Vascular	28	28	24	24	3	3
17	Vascular	28	28	24	24	4	4
17	Vascular	28	28	24	24	5	5
17	Vascular	28	28	25	25	2	2
17	Vascular	28	28	25	25	3	3
17	Vascular	28	28	25	25	4	4
17	Vascular	28	28	25	25	5	5
17	Vascular	28	28	26	26	2	2
17	Vascular	28	28	26	26	3	3
17	Vascular	28	28	26	26	4	4
17	Vascular	28	28	26	26	5	5
17	Vascular	28	28	27	27	2	2
17	Vascular	28	28	27	27	3	3
17	Vascular	28	28	27	27	4	4
17	Vascular	28	28	27	27	5	5
38	Vascular	28	28	28	28	2	2
38	Vascular	28	28	28	28	3	3
38	Vascular	28	28	28	28	4	4
38	Vascular	28	28	28	28	5	5
38	Vascular	28	28	29	29	2	2
38	Vascular	28	28	29	29	3	3
38	Vascular	28	28	29	29	4	4
38	Vascular	28	28	29	29	5	5
38	Vascular	28	28	30	30	2	2
38	Vascular	28	28	30	30	3	3
38	Vascular	28	28	30	30	4	4
38	Vascular	28	28	30	30	5	5
38	Vascular	28	28	31	31	2	2
38	Vascular	28	28	31	31	3	3
38	Vascular	28	28	31	31	4	4
38	Vascular	28	28	31	31	5	5
19	Vascular	28	28	32	32	2	2
19	Vascular	28	28	32	32	3	3
19	Vascular	28	28	32	32	4	4
19	Vascular	28	28	32	32	5	5
19	Vascular	28	28	33	33	2	2
19	Vascular	28	28	33	33	3	3
19	Vascular	28	28	33	33	4	4
19	Vascular	28	28	33	33	5	5
19	Vascular	28	28	34	34	2	2
19	Vascular	28	28	34	34	3	3
19	Vascular	28	28	34	34	4	4
19	Vascular	28	28	34	34	5	5
19	Vascular	28	28	35	35	2	2
19	Vascular	28	28	35	35	3	3
19	Vascular	28	28	35	35	4	4
19	Vascular	28	28	35	35	5	5
20	Vascular	28	28	36	36	2	2
20	Vascular	28	28	36	36	3	3
20	Vascular	28	28	36	36	4	4
20	Vascular	28	28	36	36	5	5
20	Vascular	28	28	37	37	2	2
20	Vascular	28	28	37	37	3	3
20	Vascular	28	28	37	37	4	4
20	Vascular	28	28	37	37	5	5
20	Vascular	28	28	38	38	2	2
20	Vascular	28	28	38	38	3	3
20	Vascular	28	28	38	38	4	4
20	Vascular	28	28	38	38	5	5
20	Vascular	28	28	39	39	2	2
20	Vascular	28	28	39	39	3	3
20	Vascular	28	28	39	39	4	4
20	Vascular	28	28	39	39	5	5
11	Vascular	29	29	0	0	2	2
11	Vascular	29	29	0	0	3	3
11	Vascular	29	29	0	0	4	4
11	Vascular	29	29	0	0	5	5
11	Vascular	29	29	1	1	2	2
11	Vascular	29	29	1	1	3	3
11	Vascular	29	29	1	1	4	4
11	Vascular	29	29	1	1	5	5
11	Vascular	29	29	2	2	2	2
11	Vascular	29	29	2	2	3	3
11	Vascular	29	29	2	2	4	4
11	Vascular	29	29	2	2	5	5
11	Vascular	29	29	3	3	2	2
11	Vascular	29	29	3	3	3	3
11	Vascular	29	29	3	3	4	4
11	Vascular	29	29	3	3	5	5
12	Vascular	29	29	4	4	2	2
12	Vascular	29	29	4	4	3	3
12	Vascular	29	29	4	4	4	4
12	Vascular	29	29	4	4	5	5
12	Vascular	29	29	5	5	2	2
12	Vascular	29	29	5	5	3	3
12	Vascular	29	29	5	5	4	4
12	Vascular	29	29	5	5	5	5
12	Vascular	29	29	6	6	2	2
12	Vascular	29	29	6	6	3	3
12	Vascular	29	29	6	6	4	4
12	Vascular	29	29	6	6	5	5
12	Vascular	29	29	7	7	2	2
12	Vascular	29	29	7	7	3	3
12	Vascular	29	29	7	7	4	4
12	Vascular	29	29	7	7	5	5
13	Vascular	29	29	8	8	2	2
13	Vascular	29	29	8	8	3	3
13	Vascular	29	29	8	8	4	4
13	Vascular	29	29	8	8	5	5
13	Vascular	29	29	9	9	2	2
13	Vascular	29	29	9	9	3	3
13	Vascular	29	29	9	9	4	4
13	Vascular	29	29	9	9	5	5
13	Vascular	29	29	10	10	2	2
13	Vascular	29	29	10	10	3	3
13	Vascular	29	29	10	10	4	4
13	Vascular	29	29	10	10	5	5
13	Vascular	29	29	11	11	2	2
13	Vascular	29	29	11	11	3	3
13	Vascular	29	29	11	11	4	4
13	Vascular	29	29	11	11	5	5
28	Vascular	29	29	12	12	2	2
28	Vascular	29	29	12	12	3	3
28	Vascular	29	29	12	12	4	4
28	Vascular	29	29	12	12	5	5
28	Vascular	29	29	13	13	2	2
28	Vascular	29	29	13	13	3	3
28	Vascular	29	29	13	13	4	4
28	Vascular	29	29	13	13	5	5
28	Vascular	29	29	14	14	2	2
28	Vascular	29	29	14	14	3	3
28	Vascular	29	29	14	14	4	4
28	Vascular	29	29	14	14	5	5
28	Vascular	29	29	15	15	2	2
28	Vascular	29	29	15	15	3	3
28	Vascular	29	29	15	15	4	4
28	Vascular	29	29	15	15	5	5
15	Vascular	29	29	16	16	2	2
15	Vascular	29	29	16	16	3	3
15	Vascular	29	29	16	16	4	4
15	Vascular	29	29	16	16	5	5
15	Vascular	29	29	17	17	2	2
15	Vascular	29	29	17	17	3	3
15	Vascular	29	29	17	17	4	4
15	Vascular	29	29	17	17	5	5
15	Vascular	29	29	18	18	2	2
15	Vascular	29	29	18	18	3	3
15	Vascular	29	29	18	18	4	4
15	Vascular	29	29	18	18	5	5
15	Vascular	29	29	19	19	2	2
15	Vascular	29	29	19	19	3	3
15	Vascular	29	29	19	19	4	4
15	Vascular	29	29	19	19	5	5
16	Vascular	29	29	20	20	2	2
16	Vascular	29	29	20	20	3	3
16	Vascular	29	29	20	20	4	4
16	Vascular	29	29	20	20	5	5
16	Vascular	29	29	21	21	2	2
16	Vascular	29	29	21	21	3	3
16	Vascular	29	29	21	21	4	4
16	Vascular	29	29	21	21	5	5
16	Vascular	29	29	22	22	2	2
16	Vascular	29	29	22	22	3	3
16	Vascular	29	29	22	22	4	4
16	Vascular	29	29	22	22	5	5
16	Vascular	29	29	23	23	2	2
16	Vascular	29	29	23	23	3	3
16	Vascular	29	29	23	23	4	4
16	Vascular	29	29	23	23	5	5
17	Vascular	29	29	24	24	2	2
17	Vascular	29	29	24	24	3	3
17	Vascular	29	29	24	24	4	4
17	Vascular	29	29	24	24	5	5
17	Vascular	29	29	25	25	2	2
17	Vascular	29	29	25	25	3	3
17	Vascular	29	29	25	25	4	4
17	Vascular	29	29	25	25	5	5
17	Vascular	29	29	26	26	2	2
17	Vascular	29	29	26	26	3	3
17	Vascular	29	29	26	26	4	4
17	Vascular	29	29	26	26	5	5
17	Vascular	29	29	27	27	2	2
17	Vascular	29	29	27	27	3	3
17	Vascular	29	29	27	27	4	4
17	Vascular	29	29	27	27	5	5
38	Vascular	29	29	28	28	2	2
38	Vascular	29	29	28	28	3	3
38	Vascular	29	29	28	28	4	4
38	Vascular	29	29	28	28	5	5
38	Vascular	29	29	29	29	2	2
38	Vascular	29	29	29	29	3	3
38	Vascular	29	29	29	29	4	4
38	Vascular	29	29	29	29	5	5
38	Vascular	29	29	30	30	2	2
38	Vascular	29	29	30	30	3	3
38	Vascular	29	29	30	30	4	4
38	Vascular	29	29	30	30	5	5
38	Vascular	29	29	31	31	2	2
38	Vascular	29	29	31	31	3	3
38	Vascular	29	29	31	31	4	4
38	Vascular	29	29	31	31	5	5
19	Vascular	29	29	32	32	2	2
19	Vascular	29	29	32	32	3	3
19	Vascular	29	29	32	32	4	4
19	Vascular	29	29	32	32	5	5
19	Vascular	29	29	33	33	2	2
19	Vascular	29	29	33	33	3	3
19	Vascular	29	29	33	33	4	4
19	Vascular	29	29	33	33	5	5
19	Vascular	29	29	34	34	2	2
19	Vascular	29	29	34	34	3	3
19	Vascular	29	29	34	34	4	4
19	Vascular	29	29	34	34	5	5
19	Vascular	29	29	35	35	2	2
19	Vascular	29	29	35	35	3	3
19	Vascular	29	29	35	35	4	4
19	Vascular	29	29	35	35	5	5
20	Vascular	29	29	36	36	2	2
20	Vascular	29	29	36	36	3	3
20	Vascular	29	29	36	36	4	4
20	Vascular	29	29	36	36	5	5
20	Vascular	29	29	37	37	2	2
20	Vascular	29	29	37	37	3	3
20	Vascular	29	29	37	37	4	4
20	Vascular	29	29	37	37	5	5
20	Vascular	29	29	38	38	2	2
20	Vascular	29	29	38	38	3	3
20	Vascular	29	29	38	38	4	4
20	Vascular	29	29	38	38	5	5
20	Vascular	29	29	39	39	2	2
20	Vascular	29	29	39	39	3	3
20	Vascular	29	29	39	39	4	4
20	Vascular	29	29	39	39	5	5
28	Vascular	30	30	12	12	2	2
28	Vascular	30	30	12	12	3	3
28	Vascular	30	30	12	12	4	4
28	Vascular	30	30	12	12	5	5
28	Vascular	30	30	13	13	2	2
28	Vascular	30	30	13	13	3	3
28	Vascular	30	30	13	13	4	4
28	Vascular	30	30	13	13	5	5
28	Vascular	30	30	14	14	2	2
28	Vascular	30	30	14	14	3	3
28	Vascular	30	30	14	14	4	4
28	Vascular	30	30	14	14	5	5
28	Vascular	30	30	15	15	2	2
28	Vascular	30	30	15	15	3	3
28	Vascular	30	30	15	15	4	4
28	Vascular	30	30	15	15	5	5
[truncated: 454 more rows]
